# Supplementary material for: 3,5-Diiodo-L-Thyronine Exerts Metabolically Favorable Effects on Visceral Adipose Tissue of Rats Receiving a High-Fat Diet
Source: Nutrients. 2019 Jan 27;11(2):278. doi: 10.3390/nu11020278 (PMC6412262; doi:10.3390/nu11020278)
Supplement: Supplementary file 1 [file nutrients-11-00278-s001.zip]

Archive with 2 entries (2 files):
- Table S1.xls
- Table S2.xls
