# Supplementary material for: 3,5-Diiodo-L-Thyronine Exerts Metabolically Favorable Effects on Visceral Adipose Tissue of Rats Receiving a High-Fat Diet
Source: Nutrients. 2019 Jan 27;11(2):278. doi: 10.3390/nu11020278 (PMC6412262; doi:10.3390/nu11020278)
Supplement: Supplementary file 1 [file nutrients-11-00278-s001.zip › Table S1.xls]

## Sheet: Foglio1
	Table S1 List of differentially represented proteins identified in this study. Adopocytes proteins were extracted, separated by 2D-E, digested in-gel with trypsin and identified by nLC-ESI-MS/MS. Bioinformatics was performed as defined in the experimental section; at least 2 matching peptides were required for identity assignment. Spot numbering corresponds to that indicated in Figure 5A. UniProt…
spot	protein name	UniProtKB accession	nLC-ESI-MS/MS Mascot score	Theor. Mr (Da)	Theor. pI	nLC-ESI-MS/MS peptide sequences	nLC-ESI-MS/MS sequence coverage (%)	Empai
1	Galectin-1	sp|P11762|LEG1_RAT	518	15189	5.14	9	61.5	29.74
2	Fatty acid-binding protein, adipocyte	sp|P70623|FABP4_RAT	396	14813	7.71	6	40.2	4.18
3	Galectin-1	sp|P11762|LEG1_RAT	287	15189	5.14	4	39.3	1.49
4	Cytochrome c oxidase subunit 5B, mitochondrial	sp|P12075|COX5B_RAT	191	14191	7.68	4	29.5	1.65
5	Peroxiredoxin-1	sp|Q63716|PRDX1_RAT	475	22323	8.27	9	43.2	6.82
6	Superoxide dismutase [Mn], mitochondrial	sp|P07895|SODM_RAT	179	24887	8.96	4	17.6	0.77
7	Carbonic anhydrase 3	sp|P14141|CAH3_RAT	959	29698	6.89	16	55	11.36
8	ATP synthase subunit d, mitochondrial	sp|P31399|ATP5H_RAT	494	18809	6.17	10	41	6.82
9	UMP-CMP kinase	sp|Q4KM73|KCY_RAT	493	22383	5.66	8	39.3	2.52
10	Myosin light chain 1/3, skeletal muscle isoform	sp|P02600|MYL1_RAT	162	20781	4.99	2	7.4	0.97
11	Rho GDP-dissociation inhibitor 1	sp|Q5XI73|GDIR1_RAT	556	23450	5.12	9	40.7	4.26
12	14-3-3 protein zeta/delta	sp|P63102|1433Z_RAT	911	27925	4.73	16	51	8.86
13	Proteasome activator complex subunit 1	sp|Q63797|PSME1_RAT	575	28730	5.77	11	45	4
14	Proteasome activator complex subunit 1	sp|Q63797|PSME1_RAT	454	28730	5.77	9	35.3	3.42
15	Annexin A5	sp|P14668|ANXA5_RAT	1505	35779	4.93	25	71.8	39.6
16	L-lactate dehydrogenase B chain	sp|P42123|LDHB_RAT	1179	36874	5.7	21	54.2	11.5
17	ATP synthase subunit beta, mitochondrial	sp|P10719|ATPB_RAT	1388	56318	5.19	18	44.4	6.78
18	60 kDa heat shock protein, mitochondrial	sp|P63039|CH60_RAT	1649	61088	5.91	26	42.6	6.47
19	Hemopexin	sp|P20059|HEMO_RAT	1195	52060	7.58	24	47.6	6.44
20	Hemopexin	sp|P20059|HEMO_RAT	328	52060	7.58	7	17.2	0.86
