# Supplementary material for: 3,5-Diiodo-L-Thyronine Exerts Metabolically Favorable Effects on Visceral Adipose Tissue of Rats Receiving a High-Fat Diet
Source: Nutrients. 2019 Jan 27;11(2):278. doi: 10.3390/nu11020278 (PMC6412262; doi:10.3390/nu11020278)
Supplement: Supplementary file 1 [file nutrients-11-00278-s001.zip › Table S2.xls]

## Sheet: Foglio1
		Table S2 Identification details for the protein entries reported in Table S1.
SPOT number	UniProtKB accession	UniProtKB protein description	Mascot Protein score	protein th. mass (Da)	protein matches	significant protein matches	protein sequences	significant protein sequences	protein sequence coverage (%)	protein pI	number of query	peptide rank	peptide bold	peptide unique	experimental m/z	peptide experimental MW	ion charge	peptide calculated m/z	Delta m/z	missed cleavages	peptide score	expected value	peptide residue before	peptide sequences	peptide residue after	peptide variable modification	peptide variable modification position	emPAI value
1	sp|P11762|LEG1_RAT	Galectin-1 OS=Rattus norvegicus GN=Lgals1 PE=1 SV=2	518	15189	15	14	9	9	61.5	5.14	2203	1	1	1	400.703	799.391	2	799.408	-0.016	0	35.43	0.032	R	GELAPDAK	S
1	sp|P11762|LEG1_RAT	Galectin-1 OS=Rattus norvegicus GN=Lgals1 PE=1 SV=2	518	15189	15	14	9	9	61.5	5.14	2652	1	1	1	528.556	1055.1	2	1054.58	0.5199	1	46.29	0.0026	K	VRGELAPDAK	S
1	sp|P11762|LEG1_RAT	Galectin-1 OS=Rattus norvegicus GN=Lgals1 PE=1 SV=2	518	15189	15	14	9	9	61.5	5.14	3446	1	1	1	824.627	1647.24	2	1646.75	0.493	0	40.2	0.0092	R	FNAHGDANTIVCNSK	D
1	sp|P11762|LEG1_RAT	Galectin-1 OS=Rattus norvegicus GN=Lgals1 PE=1 SV=2	518	15189	15	14	9	9	61.5	5.14	3958	1	1	1	932.294	2793.86	3	2792.22	1.6395	1	33.25	0.031	R	FNAHGDANTIVCNSKDDGTWGTEQR	E			29.74
1	sp|P11762|LEG1_RAT	Galectin-1 OS=Rattus norvegicus GN=Lgals1 PE=1 SV=2	518	15189	15	14	9	9	61.5	5.14	3957	1	1	1	1397.13	2792.24	2	2792.22	0.0224	1	79.79	6.5e-07	R	FNAHGDANTIVCNSKDDGTWGTEQR	E
1	sp|P11762|LEG1_RAT	Galectin-1 OS=Rattus norvegicus GN=Lgals1 PE=1 SV=2	518	15189	15	14	9	9	61.5	5.14	3257	1	1	1	729.003	1455.99	2	1455.73	0.2649	1	50.78	0.00082	K	LPDGHEFKFPNR	L
1	sp|P11762|LEG1_RAT	Galectin-1 OS=Rattus norvegicus GN=Lgals1 PE=1 SV=2	518	15189	15	14	9	9	61.5	5.14	3255	1	1	1	486.096	1455.27	3	1455.73	-0.4602	1	32.13	0.06	K	LPDGHEFKFPNR	L
1	sp|P11762|LEG1_RAT	Galectin-1 OS=Rattus norvegicus GN=Lgals1 PE=1 SV=2	518	15189	15	14	9	9	61.5	5.14	3296	1	1	1	743.552	1485.09	2	1485.68	-0.5886	0	62.08	6.2e-05	K	DSNNLCLHFNPR	F
1	sp|P11762|LEG1_RAT	Galectin-1 OS=Rattus norvegicus GN=Lgals1 PE=1 SV=2	518	15189	15	14	9	9	61.5	5.14	3622	1	1	1	918.469	1834.92	2	1833.79	1.1324	0	114.36	3.2e-10	R	LNMEAINYMAADGDFK	I	2 Oxidation (M)	0.0020000020000000.0
1	sp|P11762|LEG1_RAT	Galectin-1 OS=Rattus norvegicus GN=Lgals1 PE=1 SV=2	518	15189	15	14	9	9	61.5	5.14	3604	1	1	1	910.099	1818.18	2	1817.8	0.3874	0	122.99	4.5e-11	R	LNMEAINYMAADGDFK	I	Oxidation (M)	0.0000000020000000.0
1	sp|P11762|LEG1_RAT	Galectin-1 OS=Rattus norvegicus GN=Lgals1 PE=1 SV=2	518	15189	15	14	9	9	61.5	5.14	2375	1	1	1	878.352	877.345	1	876.507	0.838	0	31.99	0.074	K	SFVLNLGK	D
1	sp|P11762|LEG1_RAT	Galectin-1 OS=Rattus norvegicus GN=Lgals1 PE=1 SV=2	518	15189	15	14	9	9	61.5	5.14	3606	1	1	1	607.348	1819.02	3	1817.8	1.2258	0	62.47	5e-05	R	LNMEAINYMAADGDFK	I	Oxidation (M)	0.0000000020000000.0
1	sp|P11762|LEG1_RAT	Galectin-1 OS=Rattus norvegicus GN=Lgals1 PE=1 SV=2	518	15189	15	14	9	9	61.5	5.14	2374	1	1	1	439.28	876.545	2	876.507	0.0381	0	40.52	0.01	K	SFVLNLGK	D
1	sp|P11762|LEG1_RAT	Galectin-1 OS=Rattus norvegicus GN=Lgals1 PE=1 SV=2	518	15189	15	14	9	9	61.5	5.14	3913	1	1	1	782.928	2345.76	3	2344.17	1.5879	1	38.57	0.011	K	SFVLNLGKDSNNLCLHFNPR	F
1	sp|P11762|LEG1_RAT	Galectin-1 OS=Rattus norvegicus GN=Lgals1 PE=1 SV=2	518	15189	15	14	9	9	61.5	5.14	3590	1	1	1	902.081	1802.15	2	1801.8	0.3467	0	127.07	1.8e-11	R	LNMEAINYMAADGDFK	I
2	sp|P70623|FABP4_RAT	Fatty acid-binding protein, adipocyte OS=Rattus norvegicus GN=Fabp4 PE=1 SV=3	396	14813	7	7	6	6	40.2	7.71	3307	1	1	1	705.006	1408	2	1407.67	0.3231	1	47.52	0.0017	R	DGDKLVVECVMK	G	Oxidation (M)	0.000000000020.0
2	sp|P70623|FABP4_RAT	Fatty acid-binding protein, adipocyte OS=Rattus norvegicus GN=Fabp4 PE=1 SV=3	396	14813	7	7	6	6	40.2	7.71	3365	1	1	1	732.2	1462.39	2	1462.63	-0.2435	0	91.74	6.7e-08	K	LVSSENFDDYMK	E	Oxidation (M)	0.000000000020.0
2	sp|P70623|FABP4_RAT	Fatty acid-binding protein, adipocyte OS=Rattus norvegicus GN=Fabp4 PE=1 SV=3	396	14813	7	7	6	6	40.2	7.71	3414	1	1	1	759.931	1517.85	2	1516.74	1.1057	1	47.48	0.0018	R	SESTFKNTEISFK	L
2	sp|P70623|FABP4_RAT	Fatty acid-binding protein, adipocyte OS=Rattus norvegicus GN=Fabp4 PE=1 SV=3	396	14813	7	7	6	6	40.2	7.71	3285	1	1	1	696.988	1391.96	2	1391.68	0.2834	1	52.81	0.00052	R	DGDKLVVECVMK	G
2	sp|P70623|FABP4_RAT	Fatty acid-binding protein, adipocyte OS=Rattus norvegicus GN=Fabp4 PE=1 SV=3	396	14813	7	7	6	6	40.2	7.71	3653	1	1	1	621.016	1860.03	3	1859.96	0.0631	2	63.51	3.9e-05	K	LGVEFDEITPDDRKVK	S			4.18
2	sp|P70623|FABP4_RAT	Fatty acid-binding protein, adipocyte OS=Rattus norvegicus GN=Fabp4 PE=1 SV=3	396	14813	7	7	6	6	40.2	7.71	3487	1	1	1	817.492	1632.97	2	1632.8	0.1709	1	69.16	1.2e-05	K	LGVEFDEITPDDRK	V
2	sp|P70623|FABP4_RAT	Fatty acid-binding protein, adipocyte OS=Rattus norvegicus GN=Fabp4 PE=1 SV=3	396	14813	7	7	6	6	40.2	7.71	3403	1	1	1	753.431	1504.85	2	1504.7	0.1433	0	71.4	7.1e-06	K	LGVEFDEITPDDR	K
3	sp|P11762|LEG1_RAT	Galectin-1 OS=Rattus norvegicus GN=Lgals1 PE=1 SV=2	287	15189	4	4	4	4	39.3	5.14	3443	1	1	1	824.985	1647.95	2	1646.75	1.2075	0	61.05	7.4e-05	R	FNAHGDANTIVCNSK	D
3	sp|P11762|LEG1_RAT	Galectin-1 OS=Rattus norvegicus GN=Lgals1 PE=1 SV=2	287	15189	4	4	4	4	39.3	5.14	3945	1	1	1	931.799	2792.38	3	2792.22	0.1549	1	49.53	0.0007	R	FNAHGDANTIVCNSKDDGTWGTEQR	E			1.49
3	sp|P11762|LEG1_RAT	Galectin-1 OS=Rattus norvegicus GN=Lgals1 PE=1 SV=2	287	15189	4	4	4	4	39.3	5.14	3281	1	1	1	743.984	1485.95	2	1485.68	0.2752	0	53.11	0.00049	K	DSNNLCLHFNPR	F
3	sp|P11762|LEG1_RAT	Galectin-1 OS=Rattus norvegicus GN=Lgals1 PE=1 SV=2	287	15189	4	4	4	4	39.3	5.14	3601	1	1	1	901.979	1801.94	2	1801.8	0.1413	0	123.17	4.4e-11	R	LNMEAINYMAADGDFK	I
4	sp|P12075|COX5B_RAT	Cytochrome c oxidase subunit 5B, mitochondrial OS=Rattus norvegicus GN=Cox5b PE=1 SV=2	191	14191	4	4	4	4	29.5	7.68	3810	1	1	1	657.63	1969.87	3	1969.02	0.845	2	37.72	0.015	K	AASGTKEDPNLVPSVSNKR	I			1.65
4	sp|P12075|COX5B_RAT	Cytochrome c oxidase subunit 5B, mitochondrial OS=Rattus norvegicus GN=Cox5b PE=1 SV=2	191	14191	4	4	4	4	29.5	7.68	3679	1	1	1	907.525	1813.04	2	1812.92	0.114	1	53.49	0.00041	K	AASGTKEDPNLVPSVSNK	R
4	sp|P12075|COX5B_RAT	Cytochrome c oxidase subunit 5B, mitochondrial OS=Rattus norvegicus GN=Cox5b PE=1 SV=2	191	14191	4	4	4	4	29.5	7.68	2473	1	1	1	931.24	930.233	1	930.496	-0.2628	0	40.81	0.011	R	EIMIAAQR	G
4	sp|P12075|COX5B_RAT	Cytochrome c oxidase subunit 5B, mitochondrial OS=Rattus norvegicus GN=Cox5b PE=1 SV=2	191	14191	4	4	4	4	29.5	7.68	2927	1	1	1	630.948	1259.88	2	1259.62	0.2603	0	59.1	0.00013	R	GLDPYNMLPPK	A	Oxidation (M)	0.00000020000.0
5	sp|Q63716|PRDX1_RAT	Peroxiredoxin-1 OS=Rattus norvegicus GN=Prdx1 PE=1 SV=1	475	22323	16	15	9	9	43.2	8.27	3811	1	1	1	798.419	2392.24	3	2391.16	1.0709	0	45.49	0.002	K	HGEVCPAGWKPGSDTIKPDVNK	S			6.82
5	sp|Q63716|PRDX1_RAT	Peroxiredoxin-1 OS=Rattus norvegicus GN=Prdx1 PE=1 SV=1	475	22323	16	15	9	9	43.2	8.27	2947	1	1	1	582.364	1162.71	2	1163.56	-0.8502	0	49.91	0.0011	K	ATAVMPDGQFK	D
5	sp|Q63716|PRDX1_RAT	Peroxiredoxin-1 OS=Rattus norvegicus GN=Prdx1 PE=1 SV=1	475	22323	16	15	9	9	43.2	8.27	2674	1	1	1	447.779	893.543	2	893.424	0.1189	0	47.07	0.0019	K	ADEGISFR	G
5	sp|Q63716|PRDX1_RAT	Peroxiredoxin-1 OS=Rattus norvegicus GN=Prdx1 PE=1 SV=1	475	22323	16	15	9	9	43.2	8.27	3670	1	1	1	641.856	1922.55	3	1922.04	0.5049	2	36.62	0.018	K	KQGGLGPMNIPLVSDPKR	T	Oxidation (M)	0.000000020000000000.0
5	sp|Q63716|PRDX1_RAT	Peroxiredoxin-1 OS=Rattus norvegicus GN=Prdx1 PE=1 SV=1	475	22323	16	15	9	9	43.2	8.27	2726	1	1	1	470.728	939.441	2	939.455	-0.0135	0	41.15	0.0066	K	DISLSDYK	G
5	sp|Q63716|PRDX1_RAT	Peroxiredoxin-1 OS=Rattus norvegicus GN=Prdx1 PE=1 SV=1	475	22323	16	15	9	9	43.2	8.27	2725	1	1	1	940.267	939.26	1	939.455	-0.1949	0	44.24	0.0033	K	DISLSDYK	G
5	sp|Q63716|PRDX1_RAT	Peroxiredoxin-1 OS=Rattus norvegicus GN=Prdx1 PE=1 SV=1	475	22323	16	15	9	9	43.2	8.27	2728	1	1	1	942.287	941.28	1	939.455	1.8248	0	46.67	0.0022	K	DISLSDYK	G
5	sp|Q63716|PRDX1_RAT	Peroxiredoxin-1 OS=Rattus norvegicus GN=Prdx1 PE=1 SV=1	475	22323	16	15	9	9	43.2	8.27	3447	1	1	1	820.097	1638.18	2	1637.84	0.3341	0	82.68	5e-07	K	QGGLGPMNIPLVSDPK	R	Oxidation (M)	0.0000002000000000.0
5	sp|Q63716|PRDX1_RAT	Peroxiredoxin-1 OS=Rattus norvegicus GN=Prdx1 PE=1 SV=1	475	22323	16	15	9	9	43.2	8.27	3569	1	1	1	593.924	1778.75	3	1777.95	0.7997	1	55.82	0.00024	K	QGGLGPMNIPLVSDPKR	T
5	sp|Q63716|PRDX1_RAT	Peroxiredoxin-1 OS=Rattus norvegicus GN=Prdx1 PE=1 SV=1	475	22323	16	15	9	9	43.2	8.27	2711	1	1	0	920.311	919.304	1	919.501	-0.1974	0	45.66	0.0032	R	GLFIIDDK	G
5	sp|Q63716|PRDX1_RAT	Peroxiredoxin-1 OS=Rattus norvegicus GN=Prdx1 PE=1 SV=1	475	22323	16	15	9	9	43.2	8.27	2713	1	1	0	922.362	921.354	1	919.501	1.8528	0	45.52	0.003	R	GLFIIDDK	G
5	sp|Q63716|PRDX1_RAT	Peroxiredoxin-1 OS=Rattus norvegicus GN=Prdx1 PE=1 SV=1	475	22323	16	15	9	9	43.2	8.27	3431	1	1	1	812.225	1622.44	2	1621.85	0.5856	0	60.07	9.1e-05	K	QGGLGPMNIPLVSDPK	R
5	sp|Q63716|PRDX1_RAT	Peroxiredoxin-1 OS=Rattus norvegicus GN=Prdx1 PE=1 SV=1	475	22323	16	15	9	9	43.2	8.27	3426	1	1	1	811.105	1620.2	2	1621.85	-1.6545	0	108.48	1.4e-09	K	QGGLGPMNIPLVSDPK	R
5	sp|Q63716|PRDX1_RAT	Peroxiredoxin-1 OS=Rattus norvegicus GN=Prdx1 PE=1 SV=1	475	22323	16	15	9	9	43.2	8.27	3551	1	1	1	881.605	1761.2	2	1760.92	0.2715	1	39.74	0.01	K	QGGLGPMNIPLVSDPKR	T	Gln->pyro-Glu (N-term Q)	1.00000000000000000.0
5	sp|Q63716|PRDX1_RAT	Peroxiredoxin-1 OS=Rattus norvegicus GN=Prdx1 PE=1 SV=1	475	22323	16	15	9	9	43.2	8.27	3015	1	1	1	604.966	1207.92	2	1207.66	0.2622	0	44.4	0.0036	R	QITINDLPVGR	S	Gln->pyro-Glu (N-term Q)	1.00000000000.0
5	sp|Q63716|PRDX1_RAT	Peroxiredoxin-1 OS=Rattus norvegicus GN=Prdx1 PE=1 SV=1	475	22323	16	15	9	9	43.2	8.27	3012	1	1	1	1208.37	1207.36	1	1207.66	-0.2969	0	31.98	0.064	R	QITINDLPVGR	S	Gln->pyro-Glu (N-term Q)	1.00000000000.0
6	sp|P07895|SODM_RAT	Superoxide dismutase [Mn], mitochondrial OS=Rattus norvegicus GN=Sod2 PE=1 SV=2	179	24887	4	4	4	4	17.6	8.96	2809	1	1	1	503.006	1004	2	1003.55	0.452	0	38.3	0.018	K	NVRPDYLK	A
6	sp|P07895|SODM_RAT	Superoxide dismutase [Mn], mitochondrial OS=Rattus norvegicus GN=Sod2 PE=1 SV=2	179	24887	4	4	4	4	17.6	8.96	3514	1	1	1	885.12	1768.23	2	1767.85	0.3718	0	69.95	8.9e-06	K	HHATYVNNLNVTEEK	Y			0.77
6	sp|P07895|SODM_RAT	Superoxide dismutase [Mn], mitochondrial OS=Rattus norvegicus GN=Sod2 PE=1 SV=2	179	24887	4	4	4	4	17.6	8.96	2628	1	1	1	829.284	828.277	1	828.365	-0.0881	0	35.86	0.031	R	DFGSFEK	F
6	sp|P07895|SODM_RAT	Superoxide dismutase [Mn], mitochondrial OS=Rattus norvegicus GN=Sod2 PE=1 SV=2	179	24887	4	4	4	4	17.6	8.96	2834	1	1	1	515.266	1028.52	2	1027.6	0.9144	1	34.98	0.037	K	GELLEAIKR	D
7	sp|P14141|CAH3_RAT	Carbonic anhydrase 3 OS=Rattus norvegicus GN=Ca3 PE=1 SV=3	959	29698	23	21	16	15	55	6.89	2744	1	1	1	589.013	1176.01	2	1175.61	0.4032	1	38.54	0.015	K	TILNNGKTCR	V
7	sp|P14141|CAH3_RAT	Carbonic anhydrase 3 OS=Rattus norvegicus GN=Ca3 PE=1 SV=3	959	29698	23	21	16	15	55	6.89	2741	1	1	1	587.841	1173.67	2	1175.61	-1.9405	1	31.5	0.084	K	TILNNGKTCR	V
7	sp|P14141|CAH3_RAT	Carbonic anhydrase 3 OS=Rattus norvegicus GN=Ca3 PE=1 SV=3	959	29698	23	21	16	15	55	6.89	2355	1	1	1	452.472	902.929	2	902.461	0.468	0	36.06	0.033	R	GGPLSGPYR	L
7	sp|P14141|CAH3_RAT	Carbonic anhydrase 3 OS=Rattus norvegicus GN=Ca3 PE=1 SV=3	959	29698	23	21	16	15	55	6.89	4114	1	1	1	826.026	2475.06	3	2474.1	0.9569	0	44.62	0.0025	R	QFHLHWGSSDDHGSEHTVDGVK	Y
7	sp|P14141|CAH3_RAT	Carbonic anhydrase 3 OS=Rattus norvegicus GN=Ca3 PE=1 SV=3	959	29698	23	21	16	15	55	6.89	4158	1	1	1	915.51	2743.51	3	2743.29	0.2223	1	62.5	3.7e-05	R	LRQFHLHWGSSDDHGSEHTVDGVK	Y			11.36
7	sp|P14141|CAH3_RAT	Carbonic anhydrase 3 OS=Rattus norvegicus GN=Ca3 PE=1 SV=3	959	29698	23	21	16	15	55	6.89	2528	1	1	1	1042.32	1041.32	1	1041.51	-0.1955	0	42.08	0.0069	K	YNTFGEALK	Q
7	sp|P14141|CAH3_RAT	Carbonic anhydrase 3 OS=Rattus norvegicus GN=Ca3 PE=1 SV=3	959	29698	23	21	16	15	55	6.89	4109	1	1	1	820.26	2457.76	3	2457.07	0.684	0	53.64	0.00031	R	QFHLHWGSSDDHGSEHTVDGVK	Y	Gln->pyro-Glu (N-term Q)	1.0000000000000000000000.0
7	sp|P14141|CAH3_RAT	Carbonic anhydrase 3 OS=Rattus norvegicus GN=Ca3 PE=1 SV=3	959	29698	23	21	16	15	55	6.89	4108	1	1	1	1229.63	2457.25	2	2457.07	0.1786	0	85.34	2.1e-07	R	QFHLHWGSSDDHGSEHTVDGVK	Y	Gln->pyro-Glu (N-term Q)	1.0000000000000000000000.0
7	sp|P14141|CAH3_RAT	Carbonic anhydrase 3 OS=Rattus norvegicus GN=Ca3 PE=1 SV=3	959	29698	23	21	16	15	55	6.89	3387	1	1	1	789.635	1577.26	2	1576.82	0.44	0	64.99	3e-05	K	YAAELHLVHWNPK	Y
7	sp|P14141|CAH3_RAT	Carbonic anhydrase 3 OS=Rattus norvegicus GN=Ca3 PE=1 SV=3	959	29698	23	21	16	15	55	6.89	2646	1	1	1	1113.28	1112.27	1	1112.51	-0.2416	0	38.21	0.016	R	VVFDDTFDR	S
7	sp|P14141|CAH3_RAT	Carbonic anhydrase 3 OS=Rattus norvegicus GN=Ca3 PE=1 SV=3	959	29698	23	21	16	15	55	6.89	3838	1	1	1	986.283	1970.55	2	1969.92	0.6336	0	85	2.8e-07	R	HDPSLQPWSVSYDPGSAK	T
7	sp|P14141|CAH3_RAT	Carbonic anhydrase 3 OS=Rattus norvegicus GN=Ca3 PE=1 SV=3	959	29698	23	21	16	15	55	6.89	4076	1	1	1	786.066	2355.18	3	2354.13	1.0472	1	50.49	0.0007	K	DIRHDPSLQPWSVSYDPGSAK	T
7	sp|P14141|CAH3_RAT	Carbonic anhydrase 3 OS=Rattus norvegicus GN=Ca3 PE=1 SV=3	959	29698	23	21	16	15	55	6.89	4075	1	1	1	1178.59	2355.17	2	2354.13	1.0399	1	42.81	0.0041	K	DIRHDPSLQPWSVSYDPGSAK	T
7	sp|P14141|CAH3_RAT	Carbonic anhydrase 3 OS=Rattus norvegicus GN=Ca3 PE=1 SV=3	959	29698	23	21	16	15	55	6.89	3839	1	1	1	657.971	1970.89	3	1969.92	0.9729	0	58.99	0.00011	R	HDPSLQPWSVSYDPGSAK	T
7	sp|P14141|CAH3_RAT	Carbonic anhydrase 3 OS=Rattus norvegicus GN=Ca3 PE=1 SV=3	959	29698	23	21	16	15	55	6.89	4031	1	1	1	751.153	2250.44	3	2249.01	1.422	1	42.19	0.0047	K	GKEAPFNHFDPSCLFPACR	D
7	sp|P14141|CAH3_RAT	Carbonic anhydrase 3 OS=Rattus norvegicus GN=Ca3 PE=1 SV=3	959	29698	23	21	16	15	55	6.89	4028	1	1	1	1125.56	2249.11	2	2249.01	0.0936	1	59.02	9.4e-05	K	GKEAPFNHFDPSCLFPACR	D
7	sp|P14141|CAH3_RAT	Carbonic anhydrase 3 OS=Rattus norvegicus GN=Ca3 PE=1 SV=3	959	29698	23	21	16	15	55	6.89	3917	1	1	1	1032.96	2063.9	2	2063.9	0.0023	0	73.26	3.7e-06	K	EAPFNHFDPSCLFPACR	D
7	sp|P14141|CAH3_RAT	Carbonic anhydrase 3 OS=Rattus norvegicus GN=Ca3 PE=1 SV=3	959	29698	23	21	16	15	55	6.89	3452	1	1	1	809.771	1617.53	2	1617.86	-0.3338	1	101.13	7.4e-09	R	EKGEFQILLDALDK	I
7	sp|P14141|CAH3_RAT	Carbonic anhydrase 3 OS=Rattus norvegicus GN=Ca3 PE=1 SV=3	959	29698	23	21	16	15	55	6.89	3450	1	1	1	540.116	1617.33	3	1617.86	-0.5353	1	42.29	0.0057	R	EKGEFQILLDALDK	I
7	sp|P14141|CAH3_RAT	Carbonic anhydrase 3 OS=Rattus norvegicus GN=Ca3 PE=1 SV=3	959	29698	23	21	16	15	55	6.89	4083	1	1	1	794.482	2380.42	3	2379.28	1.1394	1	79.13	9.2e-07	K	YNTFGEALKQPDGIAVVGIFLK	I
7	sp|P14141|CAH3_RAT	Carbonic anhydrase 3 OS=Rattus norvegicus GN=Ca3 PE=1 SV=3	959	29698	23	21	16	15	55	6.89	3735	1	1	1	620.373	1858.1	3	1859.04	-0.942	2	30.19	0.083	R	EKGEFQILLDALDKIK	T
7	sp|P14141|CAH3_RAT	Carbonic anhydrase 3 OS=Rattus norvegicus GN=Ca3 PE=1 SV=3	959	29698	23	21	16	15	55	6.89	3079	1	1	1	1361.34	1360.33	1	1360.72	-0.3956	0	54.06	0.0004	K	GEFQILLDALDK	I
7	sp|P14141|CAH3_RAT	Carbonic anhydrase 3 OS=Rattus norvegicus GN=Ca3 PE=1 SV=3	959	29698	23	21	16	15	55	6.89	3030	1	1	1	1339.47	1338.46	1	1338.75	-0.2922	0	67.71	1.7e-05	K	QPDGIAVVGIFLK	I	Gln->pyro-Glu (N-term Q)	1.0000000000000.0
8	sp|P31399|ATP5H_RAT	ATP synthase subunit d, mitochondrial OS=Rattus norvegicus GN=Atp5h PE=1 SV=3	494	18809	11	9	10	8	41	6.17	2444	1	1	1	797.175	796.168	1	796.433	-0.2655	0	31.13	0.067	K	IPVPEDK	Y
8	sp|P31399|ATP5H_RAT	ATP synthase subunit d, mitochondrial OS=Rattus norvegicus GN=Atp5h PE=1 SV=3	494	18809	11	9	10	8	41	6.17	3157	1	1	1	669.934	1337.85	2	1337.61	0.2393	0	70.49	9e-06	K	NCAQFVTGSQAR	V
8	sp|P31399|ATP5H_RAT	ATP synthase subunit d, mitochondrial OS=Rattus norvegicus GN=Atp5h PE=1 SV=3	494	18809	11	9	10	8	41	6.17	3465	1	1	1	831.069	1660.12	2	1658.86	1.2607	1	51.66	0.00065	R	ANVDKPGLVDDFKNK	Y
8	sp|P31399|ATP5H_RAT	ATP synthase subunit d, mitochondrial OS=Rattus norvegicus GN=Atp5h PE=1 SV=3	494	18809	11	9	10	8	41	6.17	3420	1	1	1	805.528	1609.04	2	1608.79	0.2529	1	80.35	8.6e-07	K	YTALVDAEEKEDVK	N
8	sp|P31399|ATP5H_RAT	ATP synthase subunit d, mitochondrial OS=Rattus norvegicus GN=Atp5h PE=1 SV=3	494	18809	11	9	10	8	41	6.17	3463	1	1	1	554.057	1659.15	3	1658.86	0.2868	1	43.89	0.0039	R	ANVDKPGLVDDFKNK	Y
8	sp|P31399|ATP5H_RAT	ATP synthase subunit d, mitochondrial OS=Rattus norvegicus GN=Atp5h PE=1 SV=3	494	18809	11	9	10	8	41	6.17	3434	1	1	1	543.877	1628.61	3	1627.89	0.7152	2	32.41	0.057	K	NKYNALKIPVPEDK	Y
8	sp|P31399|ATP5H_RAT	ATP synthase subunit d, mitochondrial OS=Rattus norvegicus GN=Atp5h PE=1 SV=3	494	18809	11	9	10	8	41	6.17	3895	1	1	1	977.65	2929.93	3	2928.39	1.5374	2	66.75	1.4e-05	K	YTALVDAEEKEDVKNCAQFVTGSQAR	V			6.82
8	sp|P31399|ATP5H_RAT	ATP synthase subunit d, mitochondrial OS=Rattus norvegicus GN=Atp5h PE=1 SV=3	494	18809	11	9	10	8	41	6.17	3828	1	1	1	750.572	2248.7	3	2248.19	0.5106	2	42.41	0.0043	R	ANVDKPGLVDDFKNKYNALK	I
8	sp|P31399|ATP5H_RAT	ATP synthase subunit d, mitochondrial OS=Rattus norvegicus GN=Atp5h PE=1 SV=3	494	18809	11	9	10	8	41	6.17	3670	1	1	1	959.026	1916.04	2	1915.98	0.0594	1	47.67	0.0015	K	IPVPEDKYTALVDAEEK	E
8	sp|P31399|ATP5H_RAT	ATP synthase subunit d, mitochondrial OS=Rattus norvegicus GN=Atp5h PE=1 SV=3	494	18809	11	9	10	8	41	6.17	3487	1	1	1	843.199	1684.38	2	1683.84	0.5418	1	36.85	0.019	R	KYPYWPHQPIENL	-
8	sp|P31399|ATP5H_RAT	ATP synthase subunit d, mitochondrial OS=Rattus norvegicus GN=Atp5h PE=1 SV=3	494	18809	11	9	10	8	41	6.17	3382	1	1	1	778.913	1555.81	2	1555.75	0.0652	0	34.65	0.033	K	YPYWPHQPIENL	-
9	sp|Q4KM73|KCY_RAT	UMP-CMP kinase OS=Rattus norvegicus GN=Cmpk1 PE=1 SV=2	493	22383	8	8	8	8	39.3	5.66	3210	1	1	1	686.099	1370.18	2	1368.56	1.618	0	33.26	0.047	R	EMDQTMAANAQK	N	2 Oxidation (M)	0.020002000000.0
9	sp|Q4KM73|KCY_RAT	UMP-CMP kinase OS=Rattus norvegicus GN=Cmpk1 PE=1 SV=2	493	22383	8	8	8	8	39.3	5.66	3183	1	1	1	450.203	1347.59	3	1347.64	-0.0516	2	36.67	0.023	R	SDDNRESLEKR	I
9	sp|Q4KM73|KCY_RAT	UMP-CMP kinase OS=Rattus norvegicus GN=Cmpk1 PE=1 SV=2	493	22383	8	8	8	8	39.3	5.66	3385	1	1	1	790.406	1578.8	2	1578.71	0.084	1	58.62	0.00013	R	EMDQTMAANAQKNK	F
9	sp|Q4KM73|KCY_RAT	UMP-CMP kinase OS=Rattus norvegicus GN=Cmpk1 PE=1 SV=2	493	22383	8	8	8	8	39.3	5.66	3037	1	1	1	608.922	1215.83	2	1215.56	0.2658	0	51.76	0.00073	R	NQDNLQGWNK	T
9	sp|Q4KM73|KCY_RAT	UMP-CMP kinase OS=Rattus norvegicus GN=Cmpk1 PE=1 SV=2	493	22383	8	8	8	8	39.3	5.66	3351	1	1	1	761.423	1520.83	2	1519.75	1.0802	1	86.94	2e-07	R	KNPDSQYGELIEK	Y
9	sp|Q4KM73|KCY_RAT	UMP-CMP kinase OS=Rattus norvegicus GN=Cmpk1 PE=1 SV=2	493	22383	8	8	8	8	39.3	5.66	3223	1	1	1	696.742	1391.47	2	1391.66	-0.1876	0	77.41	1.9e-06	K	NPDSQYGELIEK	Y
9	sp|Q4KM73|KCY_RAT	UMP-CMP kinase OS=Rattus norvegicus GN=Cmpk1 PE=1 SV=2	493	22383	8	8	8	8	39.3	5.66	3308	1	1	1	740.733	1479.45	2	1478.75	0.7005	0	55.65	0.00026	K	YGYTHLSAGELLR	D
9	sp|Q4KM73|KCY_RAT	UMP-CMP kinase OS=Rattus norvegicus GN=Cmpk1 PE=1 SV=2	493	22383	8	8	8	8	39.3	5.66	3389	1	1	1	793.631	1585.25	2	1584.91	0.3404	0	97.72	1.6e-08	-	MKPLVVFVLGGPGAGK	G	Oxidation (M)	0.2000000000000000.0	2.52
10	sp|P02600|MYL1_RAT	Myosin light chain 1/3, skeletal muscle isoform OS=Rattus norvegicus GN=Myl1 PE=1 SV=2	162	20781	4	3	2	2	7.4	4.99	3394	1	1	1	773.572	1545.13	2	1545.75	-0.6164	1	55.79	0.00026	K	KVLGNPSNEEMNAK	K	Oxidation (M)	0.00000000002000.0	0.97
10	sp|P02600|MYL1_RAT	Myosin light chain 1/3, skeletal muscle isoform OS=Rattus norvegicus GN=Myl1 PE=1 SV=2	162	20781	4	3	2	2	7.4	4.99	3286	1	1	1	709.735	1417.45	2	1417.65	-0.196	0	30.27	0.098	K	VLGNPSNEEMNAK	K	Oxidation (M)	0.0000000002000.0
10	sp|P02600|MYL1_RAT	Myosin light chain 1/3, skeletal muscle isoform OS=Rattus norvegicus GN=Myl1 PE=1 SV=2	162	20781	4	3	2	2	7.4	4.99	3383	1	1	1	766.009	1530	2	1529.75	0.2518	1	80.44	9e-07	K	KVLGNPSNEEMNAK	K
10	sp|P02600|MYL1_RAT	Myosin light chain 1/3, skeletal muscle isoform OS=Rattus norvegicus GN=Myl1 PE=1 SV=2	162	20781	4	3	2	2	7.4	4.99	3272	1	1	1	701.813	1401.61	2	1401.66	-0.0446	0	83.66	4.4e-07	K	VLGNPSNEEMNAK	K
11	sp|Q5XI73|GDIR1_RAT	Rho GDP-dissociation inhibitor 1 OS=Rattus norvegicus GN=Arhgdia PE=1 SV=1	556	23450	12	11	9	8	40.7	5.12	2201	1	1	1	763.308	762.301	1	762.395	-0.0939	0	41.9	0.0084	R	EIVSGMK	Y
11	sp|Q5XI73|GDIR1_RAT	Rho GDP-dissociation inhibitor 1 OS=Rattus norvegicus GN=Arhgdia PE=1 SV=1	556	23450	12	11	9	8	40.7	5.12	1736	1	1	1	659.297	658.289	1	657.381	0.9084	0	32.54	0.08	K	EALLGR	V
11	sp|Q5XI73|GDIR1_RAT	Rho GDP-dissociation inhibitor 1 OS=Rattus norvegicus GN=Arhgdia PE=1 SV=1	556	23450	12	11	9	8	40.7	5.12	3397	1	1	1	809.266	1616.52	2	1616.75	-0.2321	1	76.21	2.3e-06	K	IDKTDYMVGSYGPR	A	Oxidation (M)	0.00000020000000.0
11	sp|Q5XI73|GDIR1_RAT	Rho GDP-dissociation inhibitor 1 OS=Rattus norvegicus GN=Arhgdia PE=1 SV=1	556	23450	12	11	9	8	40.7	5.12	3681	1	1	1	943.607	1885.2	2	1884.94	0.2599	2	96.87	1.8e-08	K	GVKIDKTDYMVGSYGPR	A
11	sp|Q5XI73|GDIR1_RAT	Rho GDP-dissociation inhibitor 1 OS=Rattus norvegicus GN=Arhgdia PE=1 SV=1	556	23450	12	11	9	8	40.7	5.12	3386	1	1	1	801.46	1600.91	2	1600.76	0.1498	1	89.64	1e-07	K	IDKTDYMVGSYGPR	A
11	sp|Q5XI73|GDIR1_RAT	Rho GDP-dissociation inhibitor 1 OS=Rattus norvegicus GN=Arhgdia PE=1 SV=1	556	23450	12	11	9	8	40.7	5.12	3788	1	1	1	1023.63	2045.24	2	2045.03	0.2127	2	72.42	4.8e-06	K	SIQEIQELDKDDESLRK	Y
11	sp|Q5XI73|GDIR1_RAT	Rho GDP-dissociation inhibitor 1 OS=Rattus norvegicus GN=Arhgdia PE=1 SV=1	556	23450	12	11	9	8	40.7	5.12	3704	1	1	1	959.611	1917.21	2	1916.93	0.2742	1	63.27	4e-05	K	SIQEIQELDKDDESLR	K
11	sp|Q5XI73|GDIR1_RAT	Rho GDP-dissociation inhibitor 1 OS=Rattus norvegicus GN=Arhgdia PE=1 SV=1	556	23450	12	11	9	8	40.7	5.12	3431	1	1	1	826.097	1650.18	2	1649.91	0.2686	0	73.34	4.4e-06	R	VAVSADPNVPNVIVTR	L
11	sp|Q5XI73|GDIR1_RAT	Rho GDP-dissociation inhibitor 1 OS=Rattus norvegicus GN=Arhgdia PE=1 SV=1	556	23450	12	11	9	8	40.7	5.12	3429	1	1	1	1650.66	1649.66	1	1649.91	-0.2524	0	56.07	0.00022	R	VAVSADPNVPNVIVTR	L
11	sp|Q5XI73|GDIR1_RAT	Rho GDP-dissociation inhibitor 1 OS=Rattus norvegicus GN=Arhgdia PE=1 SV=1	556	23450	12	11	9	8	40.7	5.12	3932	1	1	1	1172.7	2343.38	2	2343.08	0.3086	1	46.89	0.0016	R	AEEYEFLTPMEEAPKGMLAR	G	2 Oxidation (M)	0.00000000020000002000.0	4.26
11	sp|Q5XI73|GDIR1_RAT	Rho GDP-dissociation inhibitor 1 OS=Rattus norvegicus GN=Arhgdia PE=1 SV=1	556	23450	12	11	9	8	40.7	5.12	3594	1	1	1	900.412	1798.81	2	1798.8	0.0128	0	46.68	0.0019	R	AEEYEFLTPMEEAPK	G	Oxidation (M)	0.000000000200000.0
11	sp|Q5XI73|GDIR1_RAT	Rho GDP-dissociation inhibitor 1 OS=Rattus norvegicus GN=Arhgdia PE=1 SV=1	556	23450	12	11	9	8	40.7	5.12	3573	1	1	1	892.732	1783.45	2	1782.8	0.6479	0	44.4	0.0034	R	AEEYEFLTPMEEAPK	G
12	sp|P63102|1433Z_RAT	14-3-3 protein zeta/delta OS=Rattus norvegicus GN=Ywhaz PE=1 SV=1	911	27925	20	20	16	16	51	4.73	3175	1	1	1	1418.51	1417.51	1	1417.71	-0.2058	0	39.37	0.012	R	DICNDVLSLLEK	F
12	sp|P63102|1433Z_RAT	14-3-3 protein zeta/delta OS=Rattus norvegicus GN=Ywhaz PE=1 SV=1	911	27925	20	20	16	16	51	4.73	3177	1	1	1	710.135	1418.26	2	1417.71	0.5437	0	67.96	1.6e-05	R	DICNDVLSLLEK	F
12	sp|P63102|1433Z_RAT	14-3-3 protein zeta/delta OS=Rattus norvegicus GN=Ywhaz PE=1 SV=1	911	27925	20	20	16	16	51	4.73	2793	1	1	0	1191.46	1190.46	1	1188.65	1.8028	0	43.79	0.0046	K	DSTLIMQLLR	D
12	sp|P63102|1433Z_RAT	14-3-3 protein zeta/delta OS=Rattus norvegicus GN=Ywhaz PE=1 SV=1	911	27925	20	20	16	16	51	4.73	2791	1	1	0	1189.38	1188.38	1	1188.65	-0.2786	0	40.56	0.01	K	DSTLIMQLLR	D
12	sp|P63102|1433Z_RAT	14-3-3 protein zeta/delta OS=Rattus norvegicus GN=Ywhaz PE=1 SV=1	911	27925	20	20	16	16	51	4.73	3178	1	1	1	710.331	1418.65	2	1417.71	0.9355	0	46.19	0.0025	R	DICNDVLSLLEK	F
12	sp|P63102|1433Z_RAT	14-3-3 protein zeta/delta OS=Rattus norvegicus GN=Ywhaz PE=1 SV=1	911	27925	20	20	16	16	51	4.73	3819	1	1	1	1021.08	2040.14	2	2039.98	0.1627	0	74.34	3.2e-06	K	GIVDQSQQAYQEAFEISK	K
12	sp|P63102|1433Z_RAT	14-3-3 protein zeta/delta OS=Rattus norvegicus GN=Ywhaz PE=1 SV=1	911	27925	20	20	16	16	51	4.73	3894	1	1	1	1085.22	2168.43	2	2168.07	0.3517	1	69.37	9.4e-06	K	GIVDQSQQAYQEAFEISKK	E
12	sp|P63102|1433Z_RAT	14-3-3 protein zeta/delta OS=Rattus norvegicus GN=Ywhaz PE=1 SV=1	911	27925	20	20	16	16	51	4.73	2383	1	1	0	907.497	906.489	1	906.517	-0.028	0	41.06	0.0088	R	NLLSVAYK	N
12	sp|P63102|1433Z_RAT	14-3-3 protein zeta/delta OS=Rattus norvegicus GN=Ywhaz PE=1 SV=1	911	27925	20	20	16	16	51	4.73	3040	1	1	1	1330.5	1329.49	1	1329.69	-0.2008	0	34.2	0.04	K	FLIPNASQPESK	V
12	sp|P63102|1433Z_RAT	14-3-3 protein zeta/delta OS=Rattus norvegicus GN=Ywhaz PE=1 SV=1	911	27925	20	20	16	16	51	4.73	3711	1	1	1	951.144	1900.27	2	1900.81	-0.5392	1	52.98	0.00045	K	LAEQAERYDDMAACMK	S
12	sp|P63102|1433Z_RAT	14-3-3 protein zeta/delta OS=Rattus norvegicus GN=Ywhaz PE=1 SV=1	911	27925	20	20	16	16	51	4.73	2656	1	1	1	552.598	1103.18	2	1103.41	-0.2276	0	52.16	0.0007	R	YDDMAACMK	S
12	sp|P63102|1433Z_RAT	14-3-3 protein zeta/delta OS=Rattus norvegicus GN=Ywhaz PE=1 SV=1	911	27925	20	20	16	16	51	4.73	2729	1	1	1	576.255	1150.49	2	1150.55	-0.0558	0	73.12	5e-06	R	YLAEVAAGDDK	K
12	sp|P63102|1433Z_RAT	14-3-3 protein zeta/delta OS=Rattus norvegicus GN=Ywhaz PE=1 SV=1	911	27925	20	20	16	16	51	4.73	3343	1	1	1	774.099	1546.18	2	1547.71	-1.5224	0	111.27	7.4e-10	K	SVTEQGAELSNEER	N
12	sp|P63102|1433Z_RAT	14-3-3 protein zeta/delta OS=Rattus norvegicus GN=Ywhaz PE=1 SV=1	911	27925	20	20	16	16	51	4.73	2946	1	1	1	639.792	1277.57	2	1278.65	-1.0765	1	64.42	3.7e-05	R	YLAEVAAGDDKK	G
12	sp|P63102|1433Z_RAT	14-3-3 protein zeta/delta OS=Rattus norvegicus GN=Ywhaz PE=1 SV=1	911	27925	20	20	16	16	51	4.73	3740	1	1	1	645.508	1933.5	3	1932.8	0.6993	1	47.96	0.0013	K	LAEQAERYDDMAACMK	S	2 Oxidation (M)	0.0000000000200020.0
12	sp|P63102|1433Z_RAT	14-3-3 protein zeta/delta OS=Rattus norvegicus GN=Ywhaz PE=1 SV=1	911	27925	20	20	16	16	51	4.73	2543	1	1	1	509.217	1016.42	2	1016.55	-0.1299	1	37.48	0.023	R	EKIETELR	D
12	sp|P63102|1433Z_RAT	14-3-3 protein zeta/delta OS=Rattus norvegicus GN=Ywhaz PE=1 SV=1	911	27925	20	20	16	16	51	4.73	3296	1	1	1	753.003	1503.99	2	1503.78	0.213	1	56.61	0.00021	R	VVSSIEQKTEGAEK	K
12	sp|P63102|1433Z_RAT	14-3-3 protein zeta/delta OS=Rattus norvegicus GN=Ywhaz PE=1 SV=1	911	27925	20	20	16	16	51	4.73	2346	1	1	1	889.305	888.298	1	888.492	-0.1937	0	49.17	0.0016	R	VVSSIEQK	T
12	sp|P63102|1433Z_RAT	14-3-3 protein zeta/delta OS=Rattus norvegicus GN=Ywhaz PE=1 SV=1	911	27925	20	20	16	16	51	4.73	2195	1	1	0	409.012	816.01	2	815.414	0.596	0	54.16	0.00053	K	LAEQAER	Y
12	sp|P63102|1433Z_RAT	14-3-3 protein zeta/delta OS=Rattus norvegicus GN=Ywhaz PE=1 SV=1	911	27925	20	20	16	16	51	4.73	3895	1	1	1	723.97	2168.89	3	2168.07	0.8142	1	41.15	0.0062	K	KGIVDQSQQAYQEAFEISK	K			8.86
13	sp|Q63797|PSME1_RAT	Proteasome activator complex subunit 1 OS=Rattus norvegicus GN=Psme1 PE=2 SV=1	575	28730	13	12	11	10	45	5.77	3828	1	1	1	706.275	2115.8	3	2114.9	0.9032	2	61.7	5.7e-05	K	KGDEDDKGPPCGPVNCNEK	I
13	sp|Q63797|PSME1_RAT	Proteasome activator complex subunit 1 OS=Rattus norvegicus GN=Psme1 PE=2 SV=1	575	28730	13	12	11	10	45	5.77	3060	1	1	1	664.641	1327.27	2	1327.56	-0.2975	0	49.85	0.001	K	GPPCGPVNCNEK	I
13	sp|Q63797|PSME1_RAT	Proteasome activator complex subunit 1 OS=Rattus norvegicus GN=Psme1 PE=2 SV=1	575	28730	13	12	11	10	45	5.77	2931	1	1	1	621.66	1241.31	2	1241.6	-0.299	1	44.67	0.0035	K	YFSERGDAVAK	A
13	sp|Q63797|PSME1_RAT	Proteasome activator complex subunit 1 OS=Rattus norvegicus GN=Psme1 PE=2 SV=1	575	28730	13	12	11	10	45	5.77	3120	1	1	1	685.116	1368.22	2	1366.66	1.5615	1	33.38	0.044	K	VDVFREDLCSK	T
13	sp|Q63797|PSME1_RAT	Proteasome activator complex subunit 1 OS=Rattus norvegicus GN=Psme1 PE=2 SV=1	575	28730	13	12	11	10	45	5.77	3675	1	1	1	936.544	1871.07	2	1870.91	0.1673	0	37.12	0.018	R	QLVHELDEAEYQEIR	L
13	sp|Q63797|PSME1_RAT	Proteasome activator complex subunit 1 OS=Rattus norvegicus GN=Psme1 PE=2 SV=1	575	28730	13	12	11	10	45	5.77	4009	1	1	1	936.544	2806.61	3	2806.33	0.2789	1	30.86	0.051	K	QPHVGDYRQLVHELDEAEYQEIR	L	Gln->pyro-Glu (N-term Q)	1.00000000000000000000000.0	4
13	sp|Q63797|PSME1_RAT	Proteasome activator complex subunit 1 OS=Rattus norvegicus GN=Psme1 PE=2 SV=1	575	28730	13	12	11	10	45	5.77	3320	1	1	1	507.229	1518.67	3	1516.85	1.8157	1	31.37	0.072	K	APLDIPVPDPVKEK	E
13	sp|Q63797|PSME1_RAT	Proteasome activator complex subunit 1 OS=Rattus norvegicus GN=Psme1 PE=2 SV=1	575	28730	13	12	11	10	45	5.77	3020	1	1	1	653.277	1304.54	2	1304.68	-0.1401	0	68.62	1.4e-05	K	VFELMTSLHTK	L
13	sp|Q63797|PSME1_RAT	Proteasome activator complex subunit 1 OS=Rattus norvegicus GN=Psme1 PE=2 SV=1	575	28730	13	12	11	10	45	5.77	2957	1	1	1	630.751	1259.49	2	1259.71	-0.2253	0	44.02	0.0041	K	APLDIPVPDPVK	E
13	sp|Q63797|PSME1_RAT	Proteasome activator complex subunit 1 OS=Rattus norvegicus GN=Psme1 PE=2 SV=1	575	28730	13	12	11	10	45	5.77	3654	1	1	1	928.102	1854.19	2	1853.88	0.3095	0	77.57	1.5e-06	R	QLVHELDEAEYQEIR	L	Gln->pyro-Glu (N-term Q)	1.000000000000000.0
13	sp|Q63797|PSME1_RAT	Proteasome activator complex subunit 1 OS=Rattus norvegicus GN=Psme1 PE=2 SV=1	575	28730	13	12	11	10	45	5.77	3655	1	1	1	619.204	1854.59	3	1853.88	0.7113	0	46.06	0.0022	R	QLVHELDEAEYQEIR	L	Gln->pyro-Glu (N-term Q)	1.000000000000000.0
13	sp|Q63797|PSME1_RAT	Proteasome activator complex subunit 1 OS=Rattus norvegicus GN=Psme1 PE=2 SV=1	575	28730	13	12	11	10	45	5.77	2971	1	1	1	634.913	1267.81	2	1267.64	0.1663	0	57.95	0.00016	K	TENLLGSYFPK	K
13	sp|Q63797|PSME1_RAT	Proteasome activator complex subunit 1 OS=Rattus norvegicus GN=Psme1 PE=2 SV=1	575	28730	13	12	11	10	45	5.77	3154	1	1	1	698.506	1395	2	1394.78	0.2156	0	82.09	6.3e-07	R	NAYAVLYDIILK	N
14	sp|Q63797|PSME1_RAT	Proteasome activator complex subunit 1 OS=Rattus norvegicus GN=Psme1 PE=2 SV=1	454	28730	12	12	9	9	35.3	5.77	3746	1	1	1	706.335	2115.98	3	2114.9	1.0841	2	53.6	0.00037	K	KGDEDDKGPPCGPVNCNEK	I			3.42
14	sp|Q63797|PSME1_RAT	Proteasome activator complex subunit 1 OS=Rattus norvegicus GN=Psme1 PE=2 SV=1	454	28730	12	12	9	9	35.3	5.77	3072	1	1	1	664.849	1327.68	2	1327.56	0.1193	0	42.49	0.0057	K	GPPCGPVNCNEK	I
14	sp|Q63797|PSME1_RAT	Proteasome activator complex subunit 1 OS=Rattus norvegicus GN=Psme1 PE=2 SV=1	454	28730	12	12	9	9	35.3	5.77	2960	1	1	1	622.044	1242.07	2	1241.6	0.4691	1	34.61	0.036	K	YFSERGDAVAK	A
14	sp|Q63797|PSME1_RAT	Proteasome activator complex subunit 1 OS=Rattus norvegicus GN=Psme1 PE=2 SV=1	454	28730	12	12	9	9	35.3	5.77	3607	1	1	1	624.878	1871.61	3	1870.91	0.7063	0	52.36	0.00053	R	QLVHELDEAEYQEIR	L
14	sp|Q63797|PSME1_RAT	Proteasome activator complex subunit 1 OS=Rattus norvegicus GN=Psme1 PE=2 SV=1	454	28730	12	12	9	9	35.3	5.77	3608	1	1	1	937.142	1872.27	2	1870.91	1.3631	0	60.88	7.4e-05	R	QLVHELDEAEYQEIR	L
14	sp|Q63797|PSME1_RAT	Proteasome activator complex subunit 1 OS=Rattus norvegicus GN=Psme1 PE=2 SV=1	454	28730	12	12	9	9	35.3	5.77	2490	1	1	1	840.459	839.452	1	839.559	-0.1073	0	32.93	0.043	K	IVVLLQR	L
14	sp|Q63797|PSME1_RAT	Proteasome activator complex subunit 1 OS=Rattus norvegicus GN=Psme1 PE=2 SV=1	454	28730	12	12	9	9	35.3	5.77	3297	1	1	1	759.504	1516.99	2	1516.85	0.1432	1	51.32	0.00074	K	APLDIPVPDPVKEK	E
14	sp|Q63797|PSME1_RAT	Proteasome activator complex subunit 1 OS=Rattus norvegicus GN=Psme1 PE=2 SV=1	454	28730	12	12	9	9	35.3	5.77	3295	1	1	1	506.093	1515.26	3	1516.85	-1.5928	1	35.84	0.025	K	APLDIPVPDPVKEK	E
14	sp|Q63797|PSME1_RAT	Proteasome activator complex subunit 1 OS=Rattus norvegicus GN=Psme1 PE=2 SV=1	454	28730	12	12	9	9	35.3	5.77	3037	1	1	1	653.516	1305.02	2	1304.68	0.3368	0	66.17	2.4e-05	K	VFELMTSLHTK	L
14	sp|Q63797|PSME1_RAT	Proteasome activator complex subunit 1 OS=Rattus norvegicus GN=Psme1 PE=2 SV=1	454	28730	12	12	9	9	35.3	5.77	2978	1	1	1	631.193	1260.37	2	1259.71	0.6591	0	38.69	0.014	K	APLDIPVPDPVK	E
14	sp|Q63797|PSME1_RAT	Proteasome activator complex subunit 1 OS=Rattus norvegicus GN=Psme1 PE=2 SV=1	454	28730	12	12	9	9	35.3	5.77	3597	1	1	1	928.562	1855.11	2	1853.88	1.2297	0	75.99	2.2e-06	R	QLVHELDEAEYQEIR	L	Gln->pyro-Glu (N-term Q)	1.000000000000000.0
14	sp|Q63797|PSME1_RAT	Proteasome activator complex subunit 1 OS=Rattus norvegicus GN=Psme1 PE=2 SV=1	454	28730	12	12	9	9	35.3	5.77	2990	1	1	1	634.977	1267.94	2	1267.64	0.2942	0	60.42	9.3e-05	K	TENLLGSYFPK	K
15	sp|P14668|ANXA5_RAT	Annexin A5 OS=Rattus norvegicus GN=Anxa5 PE=1 SV=3	1505	35779	43	40	25	25	71.8	4.93	2309	1	1	1	850.2	849.193	1	849.39	-0.1972	0	34.97	0.036	R	DLVNDMK	S	Oxidation (M)	0.0000020.0
15	sp|P14668|ANXA5_RAT	Annexin A5 OS=Rattus norvegicus GN=Anxa5 PE=1 SV=3	1505	35779	43	40	25	25	71.8	4.93	2789	1	1	1	578.03	1154.04	2	1154.57	-0.5231	0	61.74	7.1e-05	K	GAGTDDHTLIR	V
15	sp|P14668|ANXA5_RAT	Annexin A5 OS=Rattus norvegicus GN=Anxa5 PE=1 SV=3	1505	35779	43	40	25	25	71.8	4.93	2790	1	1	1	1155.33	1154.32	1	1154.57	-0.2498	0	49.08	0.0013	K	GAGTDDHTLIR	V
15	sp|P14668|ANXA5_RAT	Annexin A5 OS=Rattus norvegicus GN=Anxa5 PE=1 SV=3	1505	35779	43	40	25	25	71.8	4.93	2623	1	1	1	1038.24	1037.24	1	1037.54	-0.3021	1	39.09	0.013	K	SELTGKFEK	L
15	sp|P14668|ANXA5_RAT	Annexin A5 OS=Rattus norvegicus GN=Anxa5 PE=1 SV=3	1505	35779	43	40	25	25	71.8	4.93	3326	1	1	1	733.666	1465.32	2	1464.71	0.6041	1	43.8	0.0041	R	DLVNDMKSELTGK	F	Oxidation (M)	0.0000020000000.0
15	sp|P14668|ANXA5_RAT	Annexin A5 OS=Rattus norvegicus GN=Anxa5 PE=1 SV=3	1505	35779	43	40	25	25	71.8	4.93	2793	1	1	1	579.064	1156.11	2	1154.57	1.5457	0	40.63	0.0096	K	GAGTDDHTLIR	V
15	sp|P14668|ANXA5_RAT	Annexin A5 OS=Rattus norvegicus GN=Anxa5 PE=1 SV=3	1505	35779	43	40	25	25	71.8	4.93	2556	1	1	1	992.339	991.332	1	991.497	-0.1654	0	38.66	0.016	R	QQIAEEFK	T
15	sp|P14668|ANXA5_RAT	Annexin A5 OS=Rattus norvegicus GN=Anxa5 PE=1 SV=3	1505	35779	43	40	25	25	71.8	4.93	2270	1	1	1	834.278	833.271	1	833.395	-0.1247	0	48.73	0.0017	R	DLVNDMK	S
15	sp|P14668|ANXA5_RAT	Annexin A5 OS=Rattus norvegicus GN=Anxa5 PE=1 SV=3	1505	35779	43	40	25	25	71.8	4.93	3774	1	1	1	935.525	1869.04	2	1868.92	0.1163	2	54.58	0.00032	R	DLVNDMKSELTGKFEK	L	Oxidation (M)	0.0000020000000000.0
15	sp|P14668|ANXA5_RAT	Annexin A5 OS=Rattus norvegicus GN=Anxa5 PE=1 SV=3	1505	35779	43	40	25	25	71.8	4.93	2577	1	1	1	1003.39	1002.39	1	1000.59	1.7942	0	31.16	0.096	K	VLTEIIASR	T
15	sp|P14668|ANXA5_RAT	Annexin A5 OS=Rattus norvegicus GN=Anxa5 PE=1 SV=3	1505	35779	43	40	25	25	71.8	4.93	2574	1	1	1	501.217	1000.42	2	1000.59	-0.1723	0	75.29	3.7e-06	K	VLTEIIASR	T
15	sp|P14668|ANXA5_RAT	Annexin A5 OS=Rattus norvegicus GN=Anxa5 PE=1 SV=3	1505	35779	43	40	25	25	71.8	4.93	2748	1	1	1	564.549	1127.08	2	1126.69	0.3931	0	56.56	0.00025	K	LIVALMKPSR	L
15	sp|P14668|ANXA5_RAT	Annexin A5 OS=Rattus norvegicus GN=Anxa5 PE=1 SV=3	1505	35779	43	40	25	25	71.8	4.93	2985	1	1	1	1258.21	1257.2	1	1257.56	-0.3599	0	47.4	0.0019	R	GTVTDFSGFDGR	A
15	sp|P14668|ANXA5_RAT	Annexin A5 OS=Rattus norvegicus GN=Anxa5 PE=1 SV=3	1505	35779	43	40	25	25	71.8	4.93	3960	1	1	1	714.49	2140.45	3	2140.05	0.3925	2	36.39	0.019	R	GTVTDFSGFDGRADAEVLRK	A
15	sp|P14668|ANXA5_RAT	Annexin A5 OS=Rattus norvegicus GN=Anxa5 PE=1 SV=3	1505	35779	43	40	25	25	71.8	4.93	3256	1	1	1	709.983	1417.95	2	1417.73	0.224	1	67.99	1.6e-05	R	KNFATSLYSMIK	G	Oxidation (M)	0.000000000200.0
15	sp|P14668|ANXA5_RAT	Annexin A5 OS=Rattus norvegicus GN=Anxa5 PE=1 SV=3	1505	35779	43	40	25	25	71.8	4.93	2531	1	1	1	975.185	974.178	1	974.471	-0.2934	0	48.02	0.002	R	QQIAEEFK	T	Gln->pyro-Glu (N-term Q)	1.00000000.0
15	sp|P14668|ANXA5_RAT	Annexin A5 OS=Rattus norvegicus GN=Anxa5 PE=1 SV=3	1505	35779	43	40	25	25	71.8	4.93	2534	1	1	1	977.246	976.239	1	974.471	1.7677	0	44.74	0.0041	R	QQIAEEFK	T	Gln->pyro-Glu (N-term Q)	1.00000000.0
15	sp|P14668|ANXA5_RAT	Annexin A5 OS=Rattus norvegicus GN=Anxa5 PE=1 SV=3	1505	35779	43	40	25	25	71.8	4.93	2532	1	1	1	488.343	974.671	2	974.471	0.1997	0	33.46	0.057	R	QQIAEEFK	T	Gln->pyro-Glu (N-term Q)	1.00000000.0
15	sp|P14668|ANXA5_RAT	Annexin A5 OS=Rattus norvegicus GN=Anxa5 PE=1 SV=3	1505	35779	43	40	25	25	71.8	4.93	3949	1	1	1	704.112	2109.31	3	2108.16	1.155	2	58.92	0.00011	K	HALKGAGTDEKVLTEIIASR	T
15	sp|P14668|ANXA5_RAT	Annexin A5 OS=Rattus norvegicus GN=Anxa5 PE=1 SV=3	1505	35779	43	40	25	25	71.8	4.93	3901	1	1	1	1006.71	2011.4	2	2011.96	-0.5556	1	45.2	0.0025	R	GTVTDFSGFDGRADAEVLR	K
15	sp|P14668|ANXA5_RAT	Annexin A5 OS=Rattus norvegicus GN=Anxa5 PE=1 SV=3	1505	35779	43	40	25	25	71.8	4.93	3904	1	1	1	672.072	2013.19	3	2011.96	1.2332	1	55.46	0.00024	R	GTVTDFSGFDGRADAEVLR	K
15	sp|P14668|ANXA5_RAT	Annexin A5 OS=Rattus norvegicus GN=Anxa5 PE=1 SV=3	1505	35779	43	40	25	25	71.8	4.93	3089	1	1	1	652.368	1302.72	2	1302.65	0.0719	1	59.02	0.00013	K	KALLLLCGGEDD	-
15	sp|P14668|ANXA5_RAT	Annexin A5 OS=Rattus norvegicus GN=Anxa5 PE=1 SV=3	1505	35779	43	40	25	25	71.8	4.93	2572	1	1	1	501.103	1000.19	2	1000.59	-0.3994	0	31.24	0.094	K	VLTEIIASR	T
15	sp|P14668|ANXA5_RAT	Annexin A5 OS=Rattus norvegicus GN=Anxa5 PE=1 SV=3	1505	35779	43	40	25	25	71.8	4.93	4117	1	1	1	963.107	2886.3	3	2886.21	0.0879	0	39.04	0.0076	K	QAYEEEYGSNLEDDVVGDTSGYYQR	M			39.6
15	sp|P14668|ANXA5_RAT	Annexin A5 OS=Rattus norvegicus GN=Anxa5 PE=1 SV=3	1505	35779	43	40	25	25	71.8	4.93	3299	1	1	1	725.444	1448.87	2	1448.72	0.1563	1	73.33	4.4e-06	R	DLVNDMKSELTGK	F
15	sp|P14668|ANXA5_RAT	Annexin A5 OS=Rattus norvegicus GN=Anxa5 PE=1 SV=3	1505	35779	43	40	25	25	71.8	4.93	3725	1	1	1	910.114	1818.21	2	1817.85	0.363	0	87.64	1.6e-07	K	YMTISGFQIEETIDR	E	Oxidation (M)	0.020000000000000.0
15	sp|P14668|ANXA5_RAT	Annexin A5 OS=Rattus norvegicus GN=Anxa5 PE=1 SV=3	1505	35779	43	40	25	25	71.8	4.93	3059	1	1	1	646.62	1291.23	2	1289.63	1.5936	0	68.83	1.3e-05	K	NFATSLYSMIK	G	Oxidation (M)	0.00000000200.0
15	sp|P14668|ANXA5_RAT	Annexin A5 OS=Rattus norvegicus GN=Anxa5 PE=1 SV=3	1505	35779	43	40	25	25	71.8	4.93	2705	1	1	1	1106.44	1105.43	1	1105.58	-0.1451	0	35.89	0.028	R	SEIDLFNIR	K
15	sp|P14668|ANXA5_RAT	Annexin A5 OS=Rattus norvegicus GN=Anxa5 PE=1 SV=3	1505	35779	43	40	25	25	71.8	4.93	2707	1	1	1	553.948	1105.88	2	1105.58	0.3046	0	51.68	0.00072	R	SEIDLFNIR	K
15	sp|P14668|ANXA5_RAT	Annexin A5 OS=Rattus norvegicus GN=Anxa5 PE=1 SV=3	1505	35779	43	40	25	25	71.8	4.93	3532	1	1	1	553.948	1658.82	3	1659.93	-1.1088	1	32.33	0.056	R	VIVSRSEIDLFNIR	K
15	sp|P14668|ANXA5_RAT	Annexin A5 OS=Rattus norvegicus GN=Anxa5 PE=1 SV=3	1505	35779	43	40	25	25	71.8	4.93	2821	1	1	1	1175.28	1174.27	1	1174.55	-0.2839	0	41.7	0.0079	K	ALLLLCGGEDD	-
15	sp|P14668|ANXA5_RAT	Annexin A5 OS=Rattus norvegicus GN=Anxa5 PE=1 SV=3	1505	35779	43	40	25	25	71.8	4.93	2827	1	1	1	1177.32	1176.32	1	1174.55	1.7632	0	45.29	0.0033	K	ALLLLCGGEDD	-
15	sp|P14668|ANXA5_RAT	Annexin A5 OS=Rattus norvegicus GN=Anxa5 PE=1 SV=3	1505	35779	43	40	25	25	71.8	4.93	3671	1	1	1	883.264	1764.51	2	1764.9	-0.3904	1	84.56	3.2e-07	K	WGTDEEKFITILGTR	S
15	sp|P14668|ANXA5_RAT	Annexin A5 OS=Rattus norvegicus GN=Anxa5 PE=1 SV=3	1505	35779	43	40	25	25	71.8	4.93	3712	1	1	1	902.062	1802.11	2	1801.86	0.2544	0	89.77	9.5e-08	K	YMTISGFQIEETIDR	E
15	sp|P14668|ANXA5_RAT	Annexin A5 OS=Rattus norvegicus GN=Anxa5 PE=1 SV=3	1505	35779	43	40	25	25	71.8	4.93	3571	1	1	1	563.386	1687.14	3	1686.88	0.2573	0	38.64	0.013	K	GLGTDEDSILNLLTAR	S
15	sp|P14668|ANXA5_RAT	Annexin A5 OS=Rattus norvegicus GN=Anxa5 PE=1 SV=3	1505	35779	43	40	25	25	71.8	4.93	3482	1	1	1	801.08	1600.15	2	1598.89	1.2575	0	50.21	0.00089	R	ETSGNLENLLLAVVK	S
15	sp|P14668|ANXA5_RAT	Annexin A5 OS=Rattus norvegicus GN=Anxa5 PE=1 SV=3	1505	35779	43	40	25	25	71.8	4.93	3649	1	1	1	875.797	1749.58	2	1748.87	0.7093	0	65.74	2.4e-05	R	SIPAYLAETLYYAMK	G	Oxidation (M)	0.000000000000020.0
15	sp|P14668|ANXA5_RAT	Annexin A5 OS=Rattus norvegicus GN=Anxa5 PE=1 SV=3	1505	35779	43	40	25	25	71.8	4.93	3570	1	1	1	844.497	1686.98	2	1686.88	0.1003	0	91.44	6.7e-08	K	GLGTDEDSILNLLTAR	S
15	sp|P14668|ANXA5_RAT	Annexin A5 OS=Rattus norvegicus GN=Anxa5 PE=1 SV=3	1505	35779	43	40	25	25	71.8	4.93	3434	1	1	1	775.63	1549.25	2	1548.79	0.4527	1	97	2e-08	R	QQIAEEFKTLFGR	D	Gln->pyro-Glu (N-term Q)	1.0000000000000.0
15	sp|P14668|ANXA5_RAT	Annexin A5 OS=Rattus norvegicus GN=Anxa5 PE=1 SV=3	1505	35779	43	40	25	25	71.8	4.93	3575	1	1	1	563.56	1687.66	3	1686.88	0.7803	0	69.39	1.1e-05	K	GLGTDEDSILNLLTAR	S
15	sp|P14668|ANXA5_RAT	Annexin A5 OS=Rattus norvegicus GN=Anxa5 PE=1 SV=3	1505	35779	43	40	25	25	71.8	4.93	3476	1	1	1	800.539	1599.06	2	1598.89	0.1747	0	66.58	2.2e-05	R	ETSGNLENLLLAVVK	S
15	sp|P14668|ANXA5_RAT	Annexin A5 OS=Rattus norvegicus GN=Anxa5 PE=1 SV=3	1505	35779	43	40	25	25	71.8	4.93	3475	1	1	1	1599.72	1598.72	1	1598.89	-0.1722	0	38.91	0.012	R	ETSGNLENLLLAVVK	S
15	sp|P14668|ANXA5_RAT	Annexin A5 OS=Rattus norvegicus GN=Anxa5 PE=1 SV=3	1505	35779	43	40	25	25	71.8	4.93	3628	1	1	1	867.023	1732.03	2	1732.87	-0.8433	0	72.84	4.9e-06	R	SIPAYLAETLYYAMK	G
16	sp|P42123|LDHB_RAT	L-lactate dehydrogenase B chain OS=Rattus norvegicus GN=Ldhb PE=1 SV=2	1179	36874	28	26	21	19	54.2	5.7	3407	1	1	1	515.189	1542.55	3	1540.75	1.7926	1	54.8	0.00032	K	HRVIGSGCNLDSAR	F
16	sp|P42123|LDHB_RAT	L-lactate dehydrogenase B chain OS=Rattus norvegicus GN=Ldhb PE=1 SV=2	1179	36874	28	26	21	19	54.2	5.7	2546	1	1	0	493.028	984.041	2	983.456	0.5847	0	36.6	0.023	K	DYSVTANSK	I
16	sp|P42123|LDHB_RAT	L-lactate dehydrogenase B chain OS=Rattus norvegicus GN=Ldhb PE=1 SV=2	1179	36874	28	26	21	19	54.2	5.7	3059	1	1	1	657.933	1313.85	2	1313.73	0.1209	2	55.89	0.00027	K	LKDDEVAQLRK	S
16	sp|P42123|LDHB_RAT	L-lactate dehydrogenase B chain OS=Rattus norvegicus GN=Ldhb PE=1 SV=2	1179	36874	28	26	21	19	54.2	5.7	3361	1	1	1	755.983	1509.95	2	1509.77	0.1836	1	80.49	8.3e-07	K	IVADKDYSVTANSK	I
16	sp|P42123|LDHB_RAT	L-lactate dehydrogenase B chain OS=Rattus norvegicus GN=Ldhb PE=1 SV=2	1179	36874	28	26	21	19	54.2	5.7	2588	1	1	1	1011.27	1010.26	1	1010.56	-0.2974	0	36.08	0.024	R	IHPVSTMVK	G
16	sp|P42123|LDHB_RAT	L-lactate dehydrogenase B chain OS=Rattus norvegicus GN=Ldhb PE=1 SV=2	1179	36874	28	26	21	19	54.2	5.7	2920	1	1	0	624.929	1247.84	2	1247.59	0.2503	0	72.02	6.6e-06	R	VIGSGCNLDSAR	F
16	sp|P42123|LDHB_RAT	L-lactate dehydrogenase B chain OS=Rattus norvegicus GN=Ldhb PE=1 SV=2	1179	36874	28	26	21	19	54.2	5.7	1938	1	1	1	720.302	719.294	1	719.397	-0.1022	0	31.9	0.082	R	NVNVFK	F
16	sp|P42123|LDHB_RAT	L-lactate dehydrogenase B chain OS=Rattus norvegicus GN=Ldhb PE=1 SV=2	1179	36874	28	26	21	19	54.2	5.7	2513	1	1	1	960.362	959.355	1	958.545	0.8103	0	33.36	0.057	R	GLTSVINQK	L
16	sp|P42123|LDHB_RAT	L-lactate dehydrogenase B chain OS=Rattus norvegicus GN=Ldhb PE=1 SV=2	1179	36874	28	26	21	19	54.2	5.7	3551	1	1	1	834.019	1666.02	2	1665.86	0.1667	0	51.33	0.0007	K	LIAPVADDETAVPNNK	I
16	sp|P42123|LDHB_RAT	L-lactate dehydrogenase B chain OS=Rattus norvegicus GN=Ldhb PE=1 SV=2	1179	36874	28	26	21	19	54.2	5.7	3401	1	1	0	770.571	1539.13	2	1538.78	0.3476	1	36.67	0.021	R	QQEGESRLNLVQR	N	Gln->pyro-Glu (N-term Q)	1.0000000000000.0
16	sp|P42123|LDHB_RAT	L-lactate dehydrogenase B chain OS=Rattus norvegicus GN=Ldhb PE=1 SV=2	1179	36874	28	26	21	19	54.2	5.7	2974	1	1	1	636.158	1270.3	2	1268.63	1.6688	0	45.13	0.0032	K	MVVDSAYEVIK	L	Oxidation (M)	0.20000000000.0
16	sp|P42123|LDHB_RAT	L-lactate dehydrogenase B chain OS=Rattus norvegicus GN=Ldhb PE=1 SV=2	1179	36874	28	26	21	19	54.2	5.7	3994	1	1	1	735.646	2203.92	3	2204.1	-0.1804	1	48.71	0.001	K	LKGEMMDLQHGSLFLQTPK	I	2 Oxidation (M)	0.0000220000000000000.0	11.5
16	sp|P42123|LDHB_RAT	L-lactate dehydrogenase B chain OS=Rattus norvegicus GN=Ldhb PE=1 SV=2	1179	36874	28	26	21	19	54.2	5.7	2968	1	1	1	1269.34	1268.33	1	1268.63	-0.3038	0	43.84	0.0042	K	MVVDSAYEVIK	L	Oxidation (M)	0.20000000000.0
16	sp|P42123|LDHB_RAT	L-lactate dehydrogenase B chain OS=Rattus norvegicus GN=Ldhb PE=1 SV=2	1179	36874	28	26	21	19	54.2	5.7	2450	1	1	1	457.438	912.861	2	912.576	0.2855	0	42.73	0.0057	K	IVVVTAGVR	Q
16	sp|P42123|LDHB_RAT	L-lactate dehydrogenase B chain OS=Rattus norvegicus GN=Ldhb PE=1 SV=2	1179	36874	28	26	21	19	54.2	5.7	3042	1	1	1	435.697	1304.07	3	1303.68	0.3933	1	32.92	0.052	R	KSADTLWDIQK	D
16	sp|P42123|LDHB_RAT	L-lactate dehydrogenase B chain OS=Rattus norvegicus GN=Ldhb PE=1 SV=2	1179	36874	28	26	21	19	54.2	5.7	2967	1	1	1	635.138	1268.26	2	1268.63	-0.37	0	57.62	0.00018	K	MVVDSAYEVIK	L	Oxidation (M)	0.20000000000.0
16	sp|P42123|LDHB_RAT	L-lactate dehydrogenase B chain OS=Rattus norvegicus GN=Ldhb PE=1 SV=2	1179	36874	28	26	21	19	54.2	5.7	3846	1	1	1	982.498	1962.98	2	1962.92	0.0629	0	57.7	0.00014	K	GEMMDLQHGSLFLQTPK	I	2 Oxidation (M)	0.00220000000000000.0
16	sp|P42123|LDHB_RAT	L-lactate dehydrogenase B chain OS=Rattus norvegicus GN=Ldhb PE=1 SV=2	1179	36874	28	26	21	19	54.2	5.7	3362	1	1	1	756.06	1510.1	2	1509.81	0.2933	1	97.1	1.8e-08	K	MVVDSAYEVIKLK	G	Oxidation (M)	0.2000000000000.0
16	sp|P42123|LDHB_RAT	L-lactate dehydrogenase B chain OS=Rattus norvegicus GN=Ldhb PE=1 SV=2	1179	36874	28	26	21	19	54.2	5.7	2934	1	1	1	1253.38	1252.38	1	1252.64	-0.2611	0	36.19	0.023	K	MVVDSAYEVIK	L
16	sp|P42123|LDHB_RAT	L-lactate dehydrogenase B chain OS=Rattus norvegicus GN=Ldhb PE=1 SV=2	1179	36874	28	26	21	19	54.2	5.7	3545	1	1	1	831.457	1660.9	2	1659.88	1.0159	2	75.65	2.6e-06	R	KSADTLWDIQKDLK	D
16	sp|P42123|LDHB_RAT	L-lactate dehydrogenase B chain OS=Rattus norvegicus GN=Ldhb PE=1 SV=2	1179	36874	28	26	21	19	54.2	5.7	2796	1	1	1	1176.45	1175.45	1	1175.58	-0.1348	0	34.41	0.041	K	SADTLWDIQK	D
16	sp|P42123|LDHB_RAT	L-lactate dehydrogenase B chain OS=Rattus norvegicus GN=Ldhb PE=1 SV=2	1179	36874	28	26	21	19	54.2	5.7	3830	2	1	1	974.615	1947.22	2	1946.92	0.2934	0	68.51	1.2e-05	K	GEMMDLQHGSLFLQTPK	I	Oxidation (M)	0.00020000000000000.0
16	sp|P42123|LDHB_RAT	L-lactate dehydrogenase B chain OS=Rattus norvegicus GN=Ldhb PE=1 SV=2	1179	36874	28	26	21	19	54.2	5.7	3339	1	1	1	499.139	1494.4	3	1493.82	0.5804	1	33.76	0.039	K	MVVDSAYEVIKLK	G
16	sp|P42123|LDHB_RAT	L-lactate dehydrogenase B chain OS=Rattus norvegicus GN=Ldhb PE=1 SV=2	1179	36874	28	26	21	19	54.2	5.7	3832	1	1	1	650.322	1947.95	3	1946.92	1.0227	0	50.3	0.00079	K	GEMMDLQHGSLFLQTPK	I	Oxidation (M)	0.00200000000000000.0
16	sp|P42123|LDHB_RAT	L-lactate dehydrogenase B chain OS=Rattus norvegicus GN=Ldhb PE=1 SV=2	1179	36874	28	26	21	19	54.2	5.7	3813	1	1	1	966.638	1931.26	2	1930.93	0.3323	0	76.43	2e-06	K	GEMMDLQHGSLFLQTPK	I
16	sp|P42123|LDHB_RAT	L-lactate dehydrogenase B chain OS=Rattus norvegicus GN=Ldhb PE=1 SV=2	1179	36874	28	26	21	19	54.2	5.7	3870	1	1	1	995.019	1988.02	2	1988.08	-0.0559	0	97.52	1.5e-08	K	ITVVGVGQVGMACAISILGK	S	Oxidation (M)	0.00000000002000000000.0
16	sp|P42123|LDHB_RAT	L-lactate dehydrogenase B chain OS=Rattus norvegicus GN=Ldhb PE=1 SV=2	1179	36874	28	26	21	19	54.2	5.7	3504	1	1	1	1629.41	1628.41	1	1628.85	-0.4432	0	54.09	0.00039	K	SLADELALVDVLEDK	L
16	sp|P42123|LDHB_RAT	L-lactate dehydrogenase B chain OS=Rattus norvegicus GN=Ldhb PE=1 SV=2	1179	36874	28	26	21	19	54.2	5.7	3754	1	1	1	936.302	1870.59	2	1870.03	0.5598	1	83	4.5e-07	K	SLADELALVDVLEDKLK	G
17	sp|P10719|ATPB_RAT	ATP synthase subunit beta, mitochondrial OS=Rattus norvegicus GN=Atp5b PE=1 SV=2	1388	56318	34	34	18	18	44.4	5.19	2334	1	1	1	899.301	898.294	1	898.512	-0.2183	0	42.22	0.0061	K	VLDSGAPIK	I
17	sp|P10719|ATPB_RAT	ATP synthase subunit beta, mitochondrial OS=Rattus norvegicus GN=Atp5b PE=1 SV=2	1388	56318	34	34	18	18	44.4	5.19	2932	1	1	1	639.958	1277.9	2	1277.63	0.2734	0	48.91	0.0013	R	TIAMDGTEGLVR	G	Oxidation (M)	0.000200000000.0
17	sp|P10719|ATPB_RAT	ATP synthase subunit beta, mitochondrial OS=Rattus norvegicus GN=Atp5b PE=1 SV=2	1388	56318	34	34	18	18	44.4	5.19	3722	1	1	1	916.551	1831.09	2	1830.86	0.2309	0	73.6	3.9e-06	R	IMDPNIVGSEHYDVAR	G	Oxidation (M)	0.0200000000000000.0
17	sp|P10719|ATPB_RAT	ATP synthase subunit beta, mitochondrial OS=Rattus norvegicus GN=Atp5b PE=1 SV=2	1388	56318	34	34	18	18	44.4	5.19	3473	1	1	1	809.963	1617.91	2	1616.8	1.1135	0	83.51	4.4e-07	K	VALVYGQMNEPPGAR	A	Oxidation (M)	0.000000020000000.0
17	sp|P10719|ATPB_RAT	ATP synthase subunit beta, mitochondrial OS=Rattus norvegicus GN=Atp5b PE=1 SV=2	1388	56318	34	34	18	18	44.4	5.19	3152	1	1	1	469.961	1406.86	3	1405.67	1.1884	0	42.17	0.0058	K	AHGGYSVFAGVGER	T
17	sp|P10719|ATPB_RAT	ATP synthase subunit beta, mitochondrial OS=Rattus norvegicus GN=Atp5b PE=1 SV=2	1388	56318	34	34	18	18	44.4	5.19	3140	1	1	1	700.609	1399.2	2	1400.7	-1.4943	0	73.64	4.5e-06	R	IMNVIGEPIDER	G	Oxidation (M)	0.020000000000.0
17	sp|P10719|ATPB_RAT	ATP synthase subunit beta, mitochondrial OS=Rattus norvegicus GN=Atp5b PE=1 SV=2	1388	56318	34	34	18	18	44.4	5.19	3685	1	1	1	899.097	1796.18	2	1795.95	0.2303	1	64.85	2.9e-05	R	IMNVIGEPIDERGPIK	T	Oxidation (M)	0.0200000000000000.0
17	sp|P10719|ATPB_RAT	ATP synthase subunit beta, mitochondrial OS=Rattus norvegicus GN=Atp5b PE=1 SV=2	1388	56318	34	34	18	18	44.4	5.19	3706	1	1	1	908.49	1814.97	2	1814.86	0.1038	0	87.5	1.6e-07	R	IMDPNIVGSEHYDVAR	G
17	sp|P10719|ATPB_RAT	ATP synthase subunit beta, mitochondrial OS=Rattus norvegicus GN=Atp5b PE=1 SV=2	1388	56318	34	34	18	18	44.4	5.19	4075	1	1	1	1150.04	2298.06	2	2297.07	0.9956	0	56.63	0.00016	R	IPSAVGYQPTLATDMGTMQER	I	2 Oxidation (M)	0.000000000000002002000.0
17	sp|P10719|ATPB_RAT	ATP synthase subunit beta, mitochondrial OS=Rattus norvegicus GN=Atp5b PE=1 SV=2	1388	56318	34	34	18	18	44.4	5.19	3452	1	1	1	801.059	1600.1	2	1600.8	-0.6989	0	104.93	3e-09	K	VALVYGQMNEPPGAR	A
17	sp|P10719|ATPB_RAT	ATP synthase subunit beta, mitochondrial OS=Rattus norvegicus GN=Atp5b PE=1 SV=2	1388	56318	34	34	18	18	44.4	5.19	2929	1	1	1	639.505	1276.99	2	1277.63	-0.6336	0	35.8	0.027	R	TIAMDGTEGLVR	G	Oxidation (M)	0.000200000000.0
17	sp|P10719|ATPB_RAT	ATP synthase subunit beta, mitochondrial OS=Rattus norvegicus GN=Atp5b PE=1 SV=2	1388	56318	34	34	18	18	44.4	5.19	4093	1	1	1	778.855	2333.54	3	2333.13	0.4121	1	61.27	5.9e-05	R	TREGNDLYHEMIESGVINLK	D	Oxidation (M)	0.00000000002000000000.0	6.78
17	sp|P10719|ATPB_RAT	ATP synthase subunit beta, mitochondrial OS=Rattus norvegicus GN=Atp5b PE=1 SV=2	1388	56318	34	34	18	18	44.4	5.19	2898	1	1	1	630.944	1259.87	2	1261.63	-1.7609	0	46.24	0.0025	R	TIAMDGTEGLVR	G
17	sp|P10719|ATPB_RAT	ATP synthase subunit beta, mitochondrial OS=Rattus norvegicus GN=Atp5b PE=1 SV=2	1388	56318	34	34	18	18	44.4	5.19	4062	1	1	1	1142.05	2282.09	2	2281.07	1.0178	0	64.91	2.3e-05	R	IPSAVGYQPTLATDMGTMQER	I	Oxidation (M)	0.000000000000002000000.0
17	sp|P10719|ATPB_RAT	ATP synthase subunit beta, mitochondrial OS=Rattus norvegicus GN=Atp5b PE=1 SV=2	1388	56318	34	34	18	18	44.4	5.19	3673	1	1	1	890.827	1779.64	2	1779.96	-0.3153	1	74.01	3.7e-06	R	IMNVIGEPIDERGPIK	T
17	sp|P10719|ATPB_RAT	ATP synthase subunit beta, mitochondrial OS=Rattus norvegicus GN=Atp5b PE=1 SV=2	1388	56318	34	34	18	18	44.4	5.19	3117	1	1	1	694.011	1386.01	2	1384.7	1.3059	0	57.3	0.00019	R	IMNVIGEPIDER	G
17	sp|P10719|ATPB_RAT	ATP synthase subunit beta, mitochondrial OS=Rattus norvegicus GN=Atp5b PE=1 SV=2	1388	56318	34	34	18	18	44.4	5.19	3940	1	1	1	1039.5	2076.99	2	2075.98	1.0038	0	85.93	2.1e-07	R	EGNDLYHEMIESGVINLK	D	Oxidation (M)	0.000000002000000000.0
17	sp|P10719|ATPB_RAT	ATP synthase subunit beta, mitochondrial OS=Rattus norvegicus GN=Atp5b PE=1 SV=2	1388	56318	34	34	18	18	44.4	5.19	3508	1	1	1	825.779	1649.54	2	1649.91	-0.3655	0	112.58	5e-10	R	LVLEVAQHLGESTVR	T
17	sp|P10719|ATPB_RAT	ATP synthase subunit beta, mitochondrial OS=Rattus norvegicus GN=Atp5b PE=1 SV=2	1388	56318	34	34	18	18	44.4	5.19	3803	1	1	1	640.62	1918.84	3	1918.09	0.7509	1	67.15	1.6e-05	K	VLDSGAPIKIPVGPETLGR	I
17	sp|P10719|ATPB_RAT	ATP synthase subunit beta, mitochondrial OS=Rattus norvegicus GN=Atp5b PE=1 SV=2	1388	56318	34	34	18	18	44.4	5.19	3802	1	1	1	960.192	1918.37	2	1918.09	0.2815	1	83.76	3.5e-07	K	VLDSGAPIKIPVGPETLGR	I
17	sp|P10719|ATPB_RAT	ATP synthase subunit beta, mitochondrial OS=Rattus norvegicus GN=Atp5b PE=1 SV=2	1388	56318	34	34	18	18	44.4	5.19	4054	1	1	1	1133.67	2265.32	2	2265.08	0.2432	0	99.67	7.9e-09	R	IPSAVGYQPTLATDMGTMQER	I
17	sp|P10719|ATPB_RAT	ATP synthase subunit beta, mitochondrial OS=Rattus norvegicus GN=Atp5b PE=1 SV=2	1388	56318	34	34	18	18	44.4	5.19	2608	1	1	1	1088.35	1087.34	1	1087.63	-0.283	0	49.22	0.0014	K	VVDLLAPYAK	G
17	sp|P10719|ATPB_RAT	ATP synthase subunit beta, mitochondrial OS=Rattus norvegicus GN=Atp5b PE=1 SV=2	1388	56318	34	34	18	18	44.4	5.19	3202	1	1	1	1435.19	1434.18	1	1434.75	-0.564	0	60.26	9.3e-05	R	FTQAGSEVSALLGR	I
17	sp|P10719|ATPB_RAT	ATP synthase subunit beta, mitochondrial OS=Rattus norvegicus GN=Atp5b PE=1 SV=2	1388	56318	34	34	18	18	44.4	5.19	4088	1	1	1	1160.16	2318.3	2	2317.14	1.1644	1	68.91	1e-05	R	TREGNDLYHEMIESGVINLK	D
17	sp|P10719|ATPB_RAT	ATP synthase subunit beta, mitochondrial OS=Rattus norvegicus GN=Atp5b PE=1 SV=2	1388	56318	34	34	18	18	44.4	5.19	3864	1	1	1	994.592	1987.17	2	1987.03	0.1431	0	114.58	2.9e-10	R	AIAELGIYPAVDPLDSTSR	I
17	sp|P10719|ATPB_RAT	ATP synthase subunit beta, mitochondrial OS=Rattus norvegicus GN=Atp5b PE=1 SV=2	1388	56318	34	34	18	18	44.4	5.19	3926	1	1	1	1031.67	2061.32	2	2059.99	1.3281	0	77	1.7e-06	R	EGNDLYHEMIESGVINLK	D
17	sp|P10719|ATPB_RAT	ATP synthase subunit beta, mitochondrial OS=Rattus norvegicus GN=Atp5b PE=1 SV=2	1388	56318	34	34	18	18	44.4	5.19	3923	1	1	1	687.328	2058.96	3	2059.99	-1.0273	0	48.84	0.0011	R	EGNDLYHEMIESGVINLK	D
17	sp|P10719|ATPB_RAT	ATP synthase subunit beta, mitochondrial OS=Rattus norvegicus GN=Atp5b PE=1 SV=2	1388	56318	34	34	18	18	44.4	5.19	3214	1	1	1	721.087	1440.16	2	1438.78	1.3773	0	83.58	4.3e-07	R	VALTGLTVAEYFR	D
17	sp|P10719|ATPB_RAT	ATP synthase subunit beta, mitochondrial OS=Rattus norvegicus GN=Atp5b PE=1 SV=2	1388	56318	34	34	18	18	44.4	5.19	3898	1	1	1	675.076	2022.21	3	2022	0.2026	0	34.09	0.034	R	FLSQPFQVAEVFTGHMGK	L
17	sp|P10719|ATPB_RAT	ATP synthase subunit beta, mitochondrial OS=Rattus norvegicus GN=Atp5b PE=1 SV=2	1388	56318	34	34	18	18	44.4	5.19	3900	1	1	1	1012.48	2022.94	2	2022	0.9401	0	81.65	5.8e-07	R	FLSQPFQVAEVFTGHMGK	L
17	sp|P10719|ATPB_RAT	ATP synthase subunit beta, mitochondrial OS=Rattus norvegicus GN=Atp5b PE=1 SV=2	1388	56318	34	34	18	18	44.4	5.19	3274	1	1	1	736.629	1471.24	2	1472.83	-1.5845	0	50.11	0.00098	K	TVLIMELINNVAK	A	Oxidation (M)	0.0000200000000.0
17	sp|P10719|ATPB_RAT	ATP synthase subunit beta, mitochondrial OS=Rattus norvegicus GN=Atp5b PE=1 SV=2	1388	56318	34	34	18	18	44.4	5.19	3244	1	1	1	729.528	1457.04	2	1456.83	0.2083	0	77.27	1.9e-06	K	TVLIMELINNVAK	A
17	sp|P10719|ATPB_RAT	ATP synthase subunit beta, mitochondrial OS=Rattus norvegicus GN=Atp5b PE=1 SV=2	1388	56318	34	34	18	18	44.4	5.19	3241	1	1	1	1457.45	1456.45	1	1456.83	-0.3862	0	48.75	0.0013	K	TVLIMELINNVAK	A
17	sp|P10719|ATPB_RAT	ATP synthase subunit beta, mitochondrial OS=Rattus norvegicus GN=Atp5b PE=1 SV=2	1388	56318	34	34	18	18	44.4	5.19	3248	1	1	1	1459.56	1458.55	1	1456.83	1.7184	0	37.03	0.02	K	TVLIMELINNVAK	A
18	sp|P63039|CH60_RAT	60 kDa heat shock protein, mitochondrial OS=Rattus norvegicus GN=Hspd1 PE=1 SV=1	1649	61088	34	32	26	26	42.6	5.91	2664	1	1	1	509.953	1017.89	2	1016.59	1.3045	1	43.79	0.0053	K	VTKDGVTVAK	S
18	sp|P63039|CH60_RAT	60 kDa heat shock protein, mitochondrial OS=Rattus norvegicus GN=Hspd1 PE=1 SV=1	1649	61088	34	32	26	26	42.6	5.91	3477	1	1	1	545.285	1632.83	3	1631.81	1.022	2	50.26	0.0009	K	VGGTSDVEVNEKKDR	V
18	sp|P63039|CH60_RAT	60 kDa heat shock protein, mitochondrial OS=Rattus norvegicus GN=Hspd1 PE=1 SV=1	1649	61088	34	32	26	26	42.6	5.91	3475	1	1	1	817.054	1632.09	2	1631.81	0.2825	2	50.21	0.00092	K	VGGTSDVEVNEKKDR	V
18	sp|P63039|CH60_RAT	60 kDa heat shock protein, mitochondrial OS=Rattus norvegicus GN=Hspd1 PE=1 SV=1	1649	61088	34	32	26	26	42.6	5.91	3184	1	1	1	681.442	1360.87	2	1360.68	0.1869	1	78.86	1.3e-06	K	VGGTSDVEVNEKK	D
18	sp|P63039|CH60_RAT	60 kDa heat shock protein, mitochondrial OS=Rattus norvegicus GN=Hspd1 PE=1 SV=1	1649	61088	34	32	26	26	42.6	5.91	2462	1	1	1	458.709	915.403	2	915.539	-0.1364	1	34.34	0.047	K	GVITVKDGK	T
18	sp|P63039|CH60_RAT	60 kDa heat shock protein, mitochondrial OS=Rattus norvegicus GN=Hspd1 PE=1 SV=1	1649	61088	34	32	26	26	42.6	5.91	2986	1	1	1	617.426	1232.84	2	1232.59	0.2481	0	86.03	2.7e-07	K	VGGTSDVEVNEK	K
18	sp|P63039|CH60_RAT	60 kDa heat shock protein, mitochondrial OS=Rattus norvegicus GN=Hspd1 PE=1 SV=1	1649	61088	34	32	26	26	42.6	5.91	2281	1	1	1	417.954	833.894	2	832.383	1.5117	0	35.76	0.031	K	APGFGDNR	K
18	sp|P63039|CH60_RAT	60 kDa heat shock protein, mitochondrial OS=Rattus norvegicus GN=Hspd1 PE=1 SV=1	1649	61088	34	32	26	26	42.6	5.91	2308	1	1	1	844.304	843.296	1	843.507	-0.2103	0	37.54	0.022	K	VGEVIVTK	D
18	sp|P63039|CH60_RAT	60 kDa heat shock protein, mitochondrial OS=Rattus norvegicus GN=Hspd1 PE=1 SV=1	1649	61088	34	32	26	26	42.6	5.91	2335	1	1	1	428.245	854.476	2	854.461	0.0149	0	36.68	0.018	K	GANPVEIR	R
18	sp|P63039|CH60_RAT	60 kDa heat shock protein, mitochondrial OS=Rattus norvegicus GN=Hspd1 PE=1 SV=1	1649	61088	34	32	26	26	42.6	5.91	2423	1	1	1	451.115	900.215	2	900.528	-0.3129	0	43.04	0.0062	K	LSDGVAVLK	V
18	sp|P63039|CH60_RAT	60 kDa heat shock protein, mitochondrial OS=Rattus norvegicus GN=Hspd1 PE=1 SV=1	1649	61088	34	32	26	26	42.6	5.91	2424	1	1	1	901.266	900.259	1	900.528	-0.2696	0	33.45	0.056	K	LSDGVAVLK	V
18	sp|P63039|CH60_RAT	60 kDa heat shock protein, mitochondrial OS=Rattus norvegicus GN=Hspd1 PE=1 SV=1	1649	61088	34	32	26	26	42.6	5.91	2959	1	1	1	609.019	1216.02	2	1214.65	1.3722	0	31.32	0.081	K	NAGVEGSLIVEK	I
18	sp|P63039|CH60_RAT	60 kDa heat shock protein, mitochondrial OS=Rattus norvegicus GN=Hspd1 PE=1 SV=1	1649	61088	34	32	26	26	42.6	5.91	2201	1	1	1	805.263	804.255	1	804.405	-0.1499	0	39.42	0.015	K	DDAMLLK	G
18	sp|P63039|CH60_RAT	60 kDa heat shock protein, mitochondrial OS=Rattus norvegicus GN=Hspd1 PE=1 SV=1	1649	61088	34	32	26	26	42.6	5.91	2954	1	1	1	1215.38	1214.38	1	1214.65	-0.2736	0	39.85	0.011	K	NAGVEGSLIVEK	I
18	sp|P63039|CH60_RAT	60 kDa heat shock protein, mitochondrial OS=Rattus norvegicus GN=Hspd1 PE=1 SV=1	1649	61088	34	32	26	26	42.6	5.91	3950	1	1	1	1280.64	2559.27	2	2559.24	0.0301	0	147.69	1.2e-13	K	LVQDVANNTNEEAGDGTTTATVLAR	S
18	sp|P63039|CH60_RAT	60 kDa heat shock protein, mitochondrial OS=Rattus norvegicus GN=Hspd1 PE=1 SV=1	1649	61088	34	32	26	26	42.6	5.91	3951	1	1	1	854.435	2560.28	3	2559.24	1.0406	0	78.86	9.2e-07	K	LVQDVANNTNEEAGDGTTTATVLAR	S			6.47
18	sp|P63039|CH60_RAT	60 kDa heat shock protein, mitochondrial OS=Rattus norvegicus GN=Hspd1 PE=1 SV=1	1649	61088	34	32	26	26	42.6	5.91	2866	1	1	1	578.061	1154.11	2	1152.76	1.3476	1	56.79	0.00022	R	LKVGLQVVAVK	A
18	sp|P63039|CH60_RAT	60 kDa heat shock protein, mitochondrial OS=Rattus norvegicus GN=Hspd1 PE=1 SV=1	1649	61088	34	32	26	26	42.6	5.91	3649	1	1	1	900.162	1798.31	2	1797.89	0.4155	0	52.81	0.00046	R	CIPALDSLKPANEDQK	I
18	sp|P63039|CH60_RAT	60 kDa heat shock protein, mitochondrial OS=Rattus norvegicus GN=Hspd1 PE=1 SV=1	1649	61088	34	32	26	26	42.6	5.91	3472	1	1	1	816.542	1631.07	2	1629.9	1.1683	1	69.98	1e-05	K	VGEVIVTKDDAMLLK	G
18	sp|P63039|CH60_RAT	60 kDa heat shock protein, mitochondrial OS=Rattus norvegicus GN=Hspd1 PE=1 SV=1	1649	61088	34	32	26	26	42.6	5.91	2921	1	1	1	596.977	1191.94	2	1191.58	0.3585	0	59.39	0.00012	K	DIGNIISDAMK	K	Oxidation (M)	0.00000000020.0
18	sp|P63039|CH60_RAT	60 kDa heat shock protein, mitochondrial OS=Rattus norvegicus GN=Hspd1 PE=1 SV=1	1649	61088	34	32	26	26	42.6	5.91	3219	1	1	1	695.18	1388.35	2	1388.7	-0.352	0	63.84	4.3e-05	R	GYISPYFINTSK	G
18	sp|P63039|CH60_RAT	60 kDa heat shock protein, mitochondrial OS=Rattus norvegicus GN=Hspd1 PE=1 SV=1	1649	61088	34	32	26	26	42.6	5.91	3804	1	1	1	678.051	2031.13	3	2032.14	-1.0105	1	93.44	3.8e-08	K	KISSVQSIVPALEIANAHR	K
18	sp|P63039|CH60_RAT	60 kDa heat shock protein, mitochondrial OS=Rattus norvegicus GN=Hspd1 PE=1 SV=1	1649	61088	34	32	26	26	42.6	5.91	3805	1	1	1	1017.18	2032.35	2	2032.14	0.2078	1	34.31	0.031	K	KISSVQSIVPALEIANAHR	K
18	sp|P63039|CH60_RAT	60 kDa heat shock protein, mitochondrial OS=Rattus norvegicus GN=Hspd1 PE=1 SV=1	1649	61088	34	32	26	26	42.6	5.91	3586	1	1	1	864.985	1727.96	2	1728.84	-0.8837	1	95.66	2.5e-08	K	CEFQDAYVLLSEKK	I
18	sp|P63039|CH60_RAT	60 kDa heat shock protein, mitochondrial OS=Rattus norvegicus GN=Hspd1 PE=1 SV=1	1649	61088	34	32	26	26	42.6	5.91	3731	1	1	1	639.166	1914.48	3	1913.92	0.5569	1	37.79	0.015	K	GQKCEFQDAYVLLSEK	K
18	sp|P63039|CH60_RAT	60 kDa heat shock protein, mitochondrial OS=Rattus norvegicus GN=Hspd1 PE=1 SV=1	1649	61088	34	32	26	26	42.6	5.91	3721	1	1	1	953.252	1904.49	2	1904.05	0.4412	0	31.84	0.057	K	ISSVQSIVPALEIANAHR	K
18	sp|P63039|CH60_RAT	60 kDa heat shock protein, mitochondrial OS=Rattus norvegicus GN=Hspd1 PE=1 SV=1	1649	61088	34	32	26	26	42.6	5.91	3724	1	1	1	635.984	1904.93	3	1904.05	0.8814	0	62.74	4.7e-05	K	ISSVQSIVPALEIANAHR	K
18	sp|P63039|CH60_RAT	60 kDa heat shock protein, mitochondrial OS=Rattus norvegicus GN=Hspd1 PE=1 SV=1	1649	61088	34	32	26	26	42.6	5.91	3535	1	1	1	843.124	1684.23	2	1683.9	0.3349	0	105.48	2.7e-09	R	AAVEEGIVLGGGCALLR	C
18	sp|P63039|CH60_RAT	60 kDa heat shock protein, mitochondrial OS=Rattus norvegicus GN=Hspd1 PE=1 SV=1	1649	61088	34	32	26	26	42.6	5.91	3376	1	1	1	761.151	1520.29	2	1519.74	0.5442	0	70.64	8.5e-06	K	TLNDELEIIEGMK	F	Oxidation (M)	0.0000000000020.0
18	sp|P63039|CH60_RAT	60 kDa heat shock protein, mitochondrial OS=Rattus norvegicus GN=Hspd1 PE=1 SV=1	1649	61088	34	32	26	26	42.6	5.91	3744	1	1	1	969.996	1937.98	2	1937.94	0.0365	1	61.97	5.3e-05	K	TLNDELEIIEGMKFDR	G	Oxidation (M)	0.0000000000020000.0
18	sp|P63039|CH60_RAT	60 kDa heat shock protein, mitochondrial OS=Rattus norvegicus GN=Hspd1 PE=1 SV=1	1649	61088	34	32	26	26	42.6	5.91	3445	1	1	1	801.437	1600.86	2	1600.74	0.1152	0	98.92	1.2e-08	K	CEFQDAYVLLSEK	K
18	sp|P63039|CH60_RAT	60 kDa heat shock protein, mitochondrial OS=Rattus norvegicus GN=Hspd1 PE=1 SV=1	1649	61088	34	32	26	26	42.6	5.91	2902	1	1	1	589.038	1176.06	2	1175.59	0.476	0	66.74	2.3e-05	K	DIGNIISDAMK	K
18	sp|P63039|CH60_RAT	60 kDa heat shock protein, mitochondrial OS=Rattus norvegicus GN=Hspd1 PE=1 SV=1	1649	61088	34	32	26	26	42.6	5.91	3357	1	1	1	752.891	1503.77	2	1503.75	0.0185	0	92.54	5.4e-08	K	TLNDELEIIEGMK	F
18	sp|P63039|CH60_RAT	60 kDa heat shock protein, mitochondrial OS=Rattus norvegicus GN=Hspd1 PE=1 SV=1	1649	61088	34	32	26	26	42.6	5.91	3420	1	1	1	787.163	1572.31	2	1571.9	0.4166	1	43.09	0.0048	R	GVMLAVDAVIAELKK	Q	Oxidation (M)	0.002000000000000.0
19	sp|P20059|HEMO_RAT	Hemopexin OS=Rattus norvegicus GN=Hpx PE=1 SV=3	1195	52060	33	31	24	23	47.6	7.58	2203	1	1	1	795.295	794.288	1	794.429	-0.1404	0	32.66	0.05	K	LYVTSGR	R
19	sp|P20059|HEMO_RAT	Hemopexin OS=Rattus norvegicus GN=Hpx PE=1 SV=3	1195	52060	33	31	24	23	47.6	7.58	3347	1	1	1	759.23	1516.44	2	1516.79	-0.348	2	39.51	0.011	K	EDKVWVYPPEKK	E
19	sp|P20059|HEMO_RAT	Hemopexin OS=Rattus norvegicus GN=Hpx PE=1 SV=3	1195	52060	33	31	24	23	47.6	7.58	2663	1	1	1	1079.2	1078.19	1	1078.45	-0.2648	0	33.43	0.051	R	YYCFQGNK	F
19	sp|P20059|HEMO_RAT	Hemopexin OS=Rattus norvegicus GN=Hpx PE=1 SV=3	1195	52060	33	31	24	23	47.6	7.58	2703	1	1	1	553.445	1104.88	2	1104.56	0.3195	0	48.51	0.0015	K	GGNNLVSGYPK	R
19	sp|P20059|HEMO_RAT	Hemopexin OS=Rattus norvegicus GN=Hpx PE=1 SV=3	1195	52060	33	31	24	23	47.6	7.58	2698	1	1	1	552.331	1102.65	2	1104.56	-1.9095	0	41.45	0.0083	K	GGNNLVSGYPK	R
19	sp|P20059|HEMO_RAT	Hemopexin OS=Rattus norvegicus GN=Hpx PE=1 SV=3	1195	52060	33	31	24	23	47.6	7.58	2664	1	1	1	540.147	1078.28	2	1078.45	-0.1746	0	44.04	0.0044	R	YYCFQGNK	F
19	sp|P20059|HEMO_RAT	Hemopexin OS=Rattus norvegicus GN=Hpx PE=1 SV=3	1195	52060	33	31	24	23	47.6	7.58	2872	1	1	1	607.108	1212.2	2	1211.63	0.5722	0	35.9	0.027	R	FNPVTGEVPPR	Y
19	sp|P20059|HEMO_RAT	Hemopexin OS=Rattus norvegicus GN=Hpx PE=1 SV=3	1195	52060	33	31	24	23	47.6	7.58	2575	1	1	1	502.994	1003.97	2	1003.5	0.4721	0	39.16	0.015	K	VDGALCLEK	S
19	sp|P20059|HEMO_RAT	Hemopexin OS=Rattus norvegicus GN=Hpx PE=1 SV=3	1195	52060	33	31	24	23	47.6	7.58	3172	1	1	1	695.139	1388.26	2	1388.7	-0.4333	1	34.45	0.037	K	EDKVWVYPPEK	K
19	sp|P20059|HEMO_RAT	Hemopexin OS=Rattus norvegicus GN=Hpx PE=1 SV=3	1195	52060	33	31	24	23	47.6	7.58	2866	1	1	1	605.907	1209.8	2	1211.63	-1.831	0	30.77	0.082	R	FNPVTGEVPPR	Y
19	sp|P20059|HEMO_RAT	Hemopexin OS=Rattus norvegicus GN=Hpx PE=1 SV=3	1195	52060	33	31	24	23	47.6	7.58	2533	1	1	1	977.226	976.218	1	976.465	-0.2463	0	37.13	0.023	K	VNSILGCSQ	-
19	sp|P20059|HEMO_RAT	Hemopexin OS=Rattus norvegicus GN=Hpx PE=1 SV=3	1195	52060	33	31	24	23	47.6	7.58	3108	1	1	1	674.22	1346.42	2	1346.71	-0.2833	1	49.9	0.0011	R	GPDSVFLIKEDK	V
19	sp|P20059|HEMO_RAT	Hemopexin OS=Rattus norvegicus GN=Hpx PE=1 SV=3	1195	52060	33	31	24	23	47.6	7.58	3325	1	1	1	751.701	1501.39	2	1501.67	-0.287	0	60.8	8.3e-05	R	GATYAFSGSHYWR	L
19	sp|P20059|HEMO_RAT	Hemopexin OS=Rattus norvegicus GN=Hpx PE=1 SV=3	1195	52060	33	31	24	23	47.6	7.58	2713	1	1	1	1114.24	1113.24	1	1113.49	-0.2554	0	42.16	0.0067	R	DYFISCPGR	G
19	sp|P20059|HEMO_RAT	Hemopexin OS=Rattus norvegicus GN=Hpx PE=1 SV=3	1195	52060	33	31	24	23	47.6	7.58	3635	1	1	1	878.822	1755.63	2	1754.9	0.7319	1	42.21	0.0057	K	SLPQPQKVNSILGCSQ	-
19	sp|P20059|HEMO_RAT	Hemopexin OS=Rattus norvegicus GN=Hpx PE=1 SV=3	1195	52060	33	31	24	23	47.6	7.58	3806	1	1	1	965.075	1928.14	2	1927	1.1406	1	38.06	0.014	R	FNPVTGEVPPRYPLDAR	D
19	sp|P20059|HEMO_RAT	Hemopexin OS=Rattus norvegicus GN=Hpx PE=1 SV=3	1195	52060	33	31	24	23	47.6	7.58	3737	1	1	1	619.638	1855.89	3	1854.87	1.0248	1	43.68	0.0037	R	GECQSEGVLFFQGNRK	W
19	sp|P20059|HEMO_RAT	Hemopexin OS=Rattus norvegicus GN=Hpx PE=1 SV=3	1195	52060	33	31	24	23	47.6	7.58	3736	1	1	1	928.562	1855.11	2	1854.87	0.2417	1	65.91	2.3e-05	R	GECQSEGVLFFQGNRK	W
19	sp|P20059|HEMO_RAT	Hemopexin OS=Rattus norvegicus GN=Hpx PE=1 SV=3	1195	52060	33	31	24	23	47.6	7.58	3802	1	1	1	642.735	1925.18	3	1927	-1.8121	1	32.01	0.052	R	FNPVTGEVPPRYPLDAR	D
19	sp|P20059|HEMO_RAT	Hemopexin OS=Rattus norvegicus GN=Hpx PE=1 SV=3	1195	52060	33	31	24	23	47.6	7.58	3459	1	1	1	813.494	1624.97	2	1624.76	0.2111	0	55.35	0.00027	R	CNADPGLSALLSDHR	G
19	sp|P20059|HEMO_RAT	Hemopexin OS=Rattus norvegicus GN=Hpx PE=1 SV=3	1195	52060	33	31	24	23	47.6	7.58	2532	1	1	1	488.519	975.023	2	974.544	0.4793	0	70.56	1.1e-05	R	GPDSVFLIK	E
19	sp|P20059|HEMO_RAT	Hemopexin OS=Rattus norvegicus GN=Hpx PE=1 SV=3	1195	52060	33	31	24	23	47.6	7.58	3461	1	1	1	543.108	1626.3	3	1624.76	1.5399	0	57.09	0.00018	R	CNADPGLSALLSDHR	G
19	sp|P20059|HEMO_RAT	Hemopexin OS=Rattus norvegicus GN=Hpx PE=1 SV=3	1195	52060	33	31	24	23	47.6	7.58	3681	1	1	1	900.013	1798.01	2	1796.85	1.1634	0	58.42	0.00013	K	SGAQATWAELSWPHEK	V
19	sp|P20059|HEMO_RAT	Hemopexin OS=Rattus norvegicus GN=Hpx PE=1 SV=3	1195	52060	33	31	24	23	47.6	7.58	3601	1	1	1	864.54	1727.07	2	1726.77	0.2927	0	92.82	4.8e-08	R	GECQSEGVLFFQGNR	K
19	sp|P20059|HEMO_RAT	Hemopexin OS=Rattus norvegicus GN=Hpx PE=1 SV=3	1195	52060	33	31	24	23	47.6	7.58	4031	1	1	1	783.312	2346.92	3	2345.23	1.6848	2	41.85	0.0052	R	GPDSVFLIKEDKVWVYPPEK	K
19	sp|P20059|HEMO_RAT	Hemopexin OS=Rattus norvegicus GN=Hpx PE=1 SV=3	1195	52060	33	31	24	23	47.6	7.58	3458	1	1	1	812.555	1623.09	2	1624.76	-1.6679	0	40.2	0.0086	R	CNADPGLSALLSDHR	G
19	sp|P20059|HEMO_RAT	Hemopexin OS=Rattus norvegicus GN=Hpx PE=1 SV=3	1195	52060	33	31	24	23	47.6	7.58	4063	1	1	1	1237.09	2472.17	2	2471.16	1.0076	0	47.63	0.0012	K	LFQEEFPGIPYPPDAAVECHR	G
19	sp|P20059|HEMO_RAT	Hemopexin OS=Rattus norvegicus GN=Hpx PE=1 SV=3	1195	52060	33	31	24	23	47.6	7.58	4064	1	1	1	825.165	2472.47	3	2471.16	1.3146	0	77.24	1.3e-06	K	LFQEEFPGIPYPPDAAVECHR	G			6.44
19	sp|P20059|HEMO_RAT	Hemopexin OS=Rattus norvegicus GN=Hpx PE=1 SV=3	1195	52060	33	31	24	23	47.6	7.58	4061	1	1	1	824.123	2469.35	3	2471.16	-1.8099	0	42.89	0.0037	K	LFQEEFPGIPYPPDAAVECHR	G
19	sp|P20059|HEMO_RAT	Hemopexin OS=Rattus norvegicus GN=Hpx PE=1 SV=3	1195	52060	33	31	24	23	47.6	7.58	2955	1	1	1	628.747	1255.48	2	1255.61	-0.1346	1	38.71	0.014	R	KWFWDFATR	T
19	sp|P20059|HEMO_RAT	Hemopexin OS=Rattus norvegicus GN=Hpx PE=1 SV=3	1195	52060	33	31	24	23	47.6	7.58	2734	1	1	1	564.375	1126.73	2	1128.64	-1.9097	1	45.84	0.0029	R	RLWWLDLK	S
19	sp|P20059|HEMO_RAT	Hemopexin OS=Rattus norvegicus GN=Hpx PE=1 SV=3	1195	52060	33	31	24	23	47.6	7.58	4040	1	1	1	1204.09	2406.17	2	2405.14	1.0233	0	86.19	1.8e-07	K	ELGSPPGISLDTIDAAFSCPGSSK	L
19	sp|P20059|HEMO_RAT	Hemopexin OS=Rattus norvegicus GN=Hpx PE=1 SV=3	1195	52060	33	31	24	23	47.6	7.58	2737	1	1	1	565.076	1128.14	2	1127.52	0.6193	0	31.33	0.086	K	WFWDFATR	T
20	sp|P20059|HEMO_RAT	Hemopexin OS=Rattus norvegicus GN=Hpx PE=1 SV=3	328	52060	10	8	7	5	17.2	7.58	2863	1	1	1	553.231	1104.45	2	1104.56	-0.1083	0	31.17	0.087	K	GGNNLVSGYPK	R
20	sp|P20059|HEMO_RAT	Hemopexin OS=Rattus norvegicus GN=Hpx PE=1 SV=3	328	52060	10	8	7	5	17.2	7.58	3015	1	1	1	607.073	1212.13	2	1211.63	0.5022	0	41.2	0.0078	R	FNPVTGEVPPR	Y
20	sp|P20059|HEMO_RAT	Hemopexin OS=Rattus norvegicus GN=Hpx PE=1 SV=3	328	52060	10	8	7	5	17.2	7.58	2874	1	1	1	1114.21	1113.2	1	1113.49	-0.2874	0	33.49	0.049	R	DYFISCPGR	G
20	sp|P20059|HEMO_RAT	Hemopexin OS=Rattus norvegicus GN=Hpx PE=1 SV=3	328	52060	10	8	7	5	17.2	7.58	2870	1	1	1	556.828	1111.64	2	1113.49	-1.8505	0	45.76	0.0027	R	DYFISCPGR	G
20	sp|P20059|HEMO_RAT	Hemopexin OS=Rattus norvegicus GN=Hpx PE=1 SV=3	328	52060	10	8	7	5	17.2	7.58	2963	1	1	1	589.143	1176.27	2	1175.59	0.6769	0	31.08	0.086	K	NPVTSVDAAFR	G
20	sp|P20059|HEMO_RAT	Hemopexin OS=Rattus norvegicus GN=Hpx PE=1 SV=3	328	52060	10	8	7	5	17.2	7.58	3713	1	1	1	964.569	1927.12	2	1927	0.1284	1	48	0.0014	R	FNPVTGEVPPRYPLDAR	D			0.86
20	sp|P20059|HEMO_RAT	Hemopexin OS=Rattus norvegicus GN=Hpx PE=1 SV=3	328	52060	10	8	7	5	17.2	7.58	3444	1	1	1	813.419	1624.82	2	1624.76	0.0599	0	69.73	9.7e-06	R	CNADPGLSALLSDHR	G
20	sp|P20059|HEMO_RAT	Hemopexin OS=Rattus norvegicus GN=Hpx PE=1 SV=3	328	52060	10	8	7	5	17.2	7.58	3614	1	1	1	899.629	1797.24	2	1796.85	0.3953	0	46.71	0.0019	K	SGAQATWAELSWPHEK	V
20	sp|P20059|HEMO_RAT	Hemopexin OS=Rattus norvegicus GN=Hpx PE=1 SV=3	328	52060	10	8	7	5	17.2	7.58	3611	1	1	1	599.389	1795.15	3	1796.85	-1.7018	0	61.06	6.8e-05	K	SGAQATWAELSWPHEK	V
20	sp|P20059|HEMO_RAT	Hemopexin OS=Rattus norvegicus GN=Hpx PE=1 SV=3	328	52060	10	8	7	5	17.2	7.58	3446	1	1	1	543.033	1626.08	3	1624.76	1.3156	0	34.11	0.037	R	CNADPGLSALLSDHR	G
